# Supplementary material for: catena-Poly[[bis­(3-benzoyl­pyridine-κN)zinc(II)]-di-μ-dicyanamido-κ4 N 1:N 5]
Source: Acta Crystallogr Sect E Struct Rep Online. 2008 Jul 5;64(Pt 8):m993. doi: 10.1107/S1600536808019880 (PMC2961919; doi:10.1107/S1600536808019880)
Supplement: Supplementary file 1 [file e-64-0m993-sup1.cif]

##############################################################################
###                                                                        ###
###        Electronic paper (Acta Crystallographica Section E)             ###
###                                                                        ###
##############################################################################
#                                                                            #
# This CIF contains the data in a paper accepted for publication in Acta     #
# Crystallographica Section E. It conforms to the requirements of Notes      #
# for Authors for Section E, and has been peer reviewed under the auspices   #
# of the IUCr Commission on Journals.                                        #
#                                                                            #
# Full details of the Crystallographic Information File format               #
# are given in the paper "The Crystallographic Information File (CIF):       #
# a New Standard Archive File for Crystallography" by S. R. Hall, F. H.      #
# Allen and I. D. Brown [Acta Cryst. (1991), A47, 655-685].                  #
#                                                                            #
# The current version of the core CIF dictionary is obtainable from          #
# ftp://ftp.iucr.org/pub/cif_core.dic. The current version number is 2.4.    #
#                                                                            #
# Software is freely available for graphical display of the structure(s) in  #
# this CIF.  For information consult the CIF home page http://www.iucr.org/  #
# cif/home.html                                                              #
#                                                                            #
# This file may be used for bona fide research purposes within the           #
# scientific community so long as proper attribution is given to the journal # 
# article from which it was obtained.                                        #
#                                                                            #
##############################################################################
                                             
data_I
_audit_creation_method     SHELXL-97
_chemical_name_systematic
;
<i>catena</i>-Poly[[bis(3-benzoylpyridine-\k<i>N</i>)zinc(II)]-
di-\m-dicyanamido-\k^4^<i>N</i>^1^:<i>N</i>^5^]
;
_chemical_name_common     ?
_chemical_formula_moiety     'C28 H18 N8 O2 Zn'
_chemical_formula_sum     'C28 H18 N8 O2 Zn'
_chemical_formula_iupac     '[Zn (C2 N3)2 (C12 H9 N O)2]'
_chemical_formula_weight     563.89
_chemical_melting_point     ?
_symmetry_cell_setting     monoclinic
_symmetry_space_group_name_H-M     'P 21/c'
_symmetry_space_group_name_Hall     '-P 2ybc'
loop_
    _symmetry_equiv_pos_as_xyz
    'x, y, z'
    '-x, y+1/2, -z+1/2'
    '-x, -y, -z'
    'x, -y-1/2, z-1/2'
_cell_length_a     6.463(4)
_cell_length_b     7.490(4)
_cell_length_c     26.300(15)
_cell_angle_alpha     90.00
_cell_angle_beta     98.399(16)
_cell_angle_gamma     90.00
_cell_volume     1259.5(13)
_cell_formula_units_Z     2
_cell_measurement_reflns_used     2637
_cell_measurement_theta_min     3.1316
_cell_measurement_theta_max     27.4758
_cell_measurement_temperature     293(2)
_exptl_crystal_description     'Block'
_exptl_crystal_colour     'Colorless'
_exptl_crystal_size_max     0.0700
_exptl_crystal_size_mid     0.0400
_exptl_crystal_size_min     0.0300
_exptl_crystal_density_diffrn     1.487
_exptl_crystal_density_meas     ?
_exptl_crystal_density_method     'not measured'
_exptl_crystal_F_000     576
_exptl_absorpt_coefficient_mu     1.019
_exptl_absorpt_correction_type     'Multi-scan'
_exptl_absorpt_process_details     '(CrystalClear; Rigaku, 2005)'
_exptl_absorpt_correction_T_min     0.8667
_exptl_absorpt_correction_T_max     1.0000
_exptl_special_details
;
;
_diffrn_ambient_temperature     293(2)
_diffrn_radiation_type     MoK\a
_diffrn_radiation_wavelength     0.71073
_diffrn_radiation_source     'fine-focus sealed tube'
_diffrn_radiation_monochromator     graphite
_diffrn_measurement_device_type
                            'Rigaku Scxmini 1K CCD area-detector diffractometer'
_diffrn_measurement_method     'thin-slice \w'
_diffrn_detector_area_resol_mean     8.192
_diffrn_reflns_number     12079
_diffrn_reflns_av_R_equivalents     0.0452
_diffrn_reflns_av_sigmaI/netI     0.0353
_diffrn_reflns_theta_min     3.13
_diffrn_reflns_theta_max     27.48
_diffrn_reflns_theta_full     27.48
_diffrn_measured_fraction_theta_max     0.996
_diffrn_measured_fraction_theta_full     0.996
_diffrn_reflns_limit_h_min     -8
_diffrn_reflns_limit_h_max     8
_diffrn_reflns_limit_k_min     -9
_diffrn_reflns_limit_k_max     9
_diffrn_reflns_limit_l_min     -34
_diffrn_reflns_limit_l_max     33
_diffrn_standards_number     0
_diffrn_standards_interval_count     ?
_diffrn_standards_interval_time     ?
_diffrn_standards_decay_%     ?
_refine_special_details
;
Refinement of <i>F</i>^2^ against ALL reflections. The weighted <i>R</i>-factor
<i>wR</i> and goodness of fit <i>S</i> are based on <i>F</i>^2^, conventional
<i>R</i>-factors <i>R</i> are based on <i>F</i>, with <i>F</i> set to zero for
negative <i>F</i>^2^. The threshold expression of <i>F</i>^2^ >
\s(<i>F</i>^2^) is used only for calculating <i>R</i>-factors(gt) <i>etc</i>.
and is not relevant to the choice of reflections for refinement.
<i>R</i>-factors based on <i>F</i>^2^ are statistically about twice as large
as those based on <i>F</i>, and <i>R</i>- factors based on ALL data will be
even larger.
;
_reflns_number_total     2880
_reflns_number_gt     2342
_reflns_threshold_expression     I>2\s(I)
_refine_ls_structure_factor_coef     Fsqd
_refine_ls_matrix_type     full
_refine_ls_R_factor_all     0.0646
_refine_ls_R_factor_gt     0.0496
_refine_ls_wR_factor_gt     0.1206
_refine_ls_wR_factor_ref     0.1291
_refine_ls_goodness_of_fit_ref     1.087
_refine_ls_restrained_S_all     1.087
_refine_ls_number_reflns     2880
_refine_ls_number_parameters     178
_refine_ls_number_restraints     0
_refine_ls_hydrogen_treatment     constr
_refine_ls_weighting_scheme     calc
_refine_ls_weighting_details
         'calc w=1/[\s^2^(Fo^2^)+(0.0563P)^2^+0.6329P] where P=(Fo^2^+2Fc^2^)/3'
_atom_sites_solution_hydrogens     geom
_atom_sites_solution_primary     direct
_atom_sites_solution_secondary     difmap
_refine_ls_shift/su_max     0.000
_refine_ls_shift/su_mean     0.000
_refine_diff_density_max     0.599
_refine_diff_density_min     -0.564
_refine_ls_extinction_method     none
_refine_ls_extinction_coef     ?
loop_
    _atom_type_symbol
    _atom_type_description
    _atom_type_scat_dispersion_real
    _atom_type_scat_dispersion_imag
    _atom_type_scat_source
    'C' 'C' 0.0033 0.0016
                         'International Tables Vol C Tables 4.2.6.8 and 6.1.1.4'
    'H' 'H' 0.0000 0.0000
                         'International Tables Vol C Tables 4.2.6.8 and 6.1.1.4'
    'N' 'N' 0.0061 0.0033
                         'International Tables Vol C Tables 4.2.6.8 and 6.1.1.4'
    'O' 'O' 0.0106 0.0060
                         'International Tables Vol C Tables 4.2.6.8 and 6.1.1.4'
    'Zn' 'Zn' 0.2839 1.4301
                         'International Tables Vol C Tables 4.2.6.8 and 6.1.1.4'
_computing_data_collection     'CrystalClear (Rigaku, 2005)'
_computing_cell_refinement     'CrystalClear (Rigaku, 2005)'
_computing_data_reduction     'CrystalClear (Rigaku, 2005)'
_computing_structure_solution     'SHELXS97 (Sheldrick, 2008)'
_computing_structure_refinement     'SHELXL97 (Sheldrick, 2008)'
_computing_molecular_graphics     'SHELXTL (Sheldrick, 2008)'
_computing_publication_material     'SHELXTL (Sheldrick, 2008)'
loop_
    _atom_site_type_symbol
    _atom_site_label
    _atom_site_fract_x
    _atom_site_fract_y
    _atom_site_fract_z
    _atom_site_U_iso_or_equiv
    _atom_site_adp_type
    _atom_site_calc_flag
    _atom_site_refinement_flags
    _atom_site_occupancy
    _atom_site_disorder_assembly
    _atom_site_disorder_group
    Zn Zn1 0.5000 -0.5000 0.0000 0.03523(16) Uani d S 1 . .
    O O1 0.1648(4) -0.5269(5) -0.20379(11) 0.1080(15) Uani d . 1 . .
    N N2 0.7192(4) -0.2827(3) 0.01736(10) 0.0467(6) Uani d . 1 . .
    N N3 0.7294(4) -0.6966(3) 0.03187(9) 0.0441(6) Uani d . 1 . .
    N N4 0.5973(4) -0.5346(3) -0.07500(9) 0.0374(5) Uani d . 1 . .
    N N5 0.8571(7) -0.9980(3) 0.05024(17) 0.0911(15) Uani d . 1 . .
    C C1 0.7821(4) -0.8411(4) 0.03808(11) 0.0405(6) Uani d . 1 . .
    C C2 0.7750(4) -0.1441(4) 0.03062(11) 0.0411(6) Uani d . 1 . .
    C C4 0.7925(4) -0.5898(4) -0.07850(11) 0.0442(7) Uani d . 1 . .
    H H4A 0.8899 -0.5924 -0.0487 0.053 Uiso calc R 1 . .
    C C5 0.8557(5) -0.6427(4) -0.12406(11) 0.0488(7) Uani d . 1 . .
    H H5C 0.9914 -0.6831 -0.1247 0.059 Uiso calc R 1 . .
    C C6 0.7130(5) -0.6347(4) -0.16892(11) 0.0465(7) Uani d . 1 . .
    H H6A 0.7504 -0.6728 -0.2000 0.056 Uiso calc R 1 . .
    C C7 0.5141(5) -0.5690(4) -0.16669(11) 0.0435(6) Uani d . 1 . .
    C C8 0.4633(4) -0.5223(3) -0.11864(11) 0.0395(6) Uani d . 1 . .
    H H8A 0.3290 -0.4805 -0.1169 0.047 Uiso calc R 1 . .
    C C9 0.3436(5) -0.5503(5) -0.21175(12) 0.0568(8) Uani d . 1 . .
    C C10 0.3845(5) -0.5665(4) -0.26610(11) 0.0491(7) Uani d . 1 . .
    C C11 0.5699(6) -0.5147(4) -0.28267(13) 0.0553(8) Uani d . 1 . .
    H H11A 0.6808 -0.4735 -0.2591 0.066 Uiso calc R 1 . .
    C C12 0.2197(6) -0.6285(5) -0.30199(13) 0.0635(9) Uani d . 1 . .
    H H12A 0.0948 -0.6634 -0.2913 0.076 Uiso calc R 1 . .
    C C13 0.2419(8) -0.6382(5) -0.35361(14) 0.0783(13) Uani d . 1 . .
    H H13A 0.1321 -0.6804 -0.3774 0.094 Uiso calc R 1 . .
    C C14 0.4252(8) -0.5857(6) -0.36965(15) 0.0811(14) Uani d . 1 . .
    H H14A 0.4386 -0.5915 -0.4043 0.097 Uiso calc R 1 . .
    C C15 0.5896(8) -0.5245(5) -0.33469(14) 0.0707(12) Uani d . 1 . .
    H H15A 0.7137 -0.4898 -0.3458 0.085 Uiso calc R 1 . .
loop_
    _atom_site_aniso_label
    _atom_site_aniso_U_11
    _atom_site_aniso_U_22
    _atom_site_aniso_U_33
    _atom_site_aniso_U_12
    _atom_site_aniso_U_13
    _atom_site_aniso_U_23
    Zn1 0.0407(3) 0.0283(2) 0.0361(3) 0.00125(17) 0.00358(18) -0.00050(17)
    O1 0.0444(14) 0.232(5) 0.0468(15) 0.0126(19) 0.0035(12) -0.0020(19)
    N2 0.0456(13) 0.0353(13) 0.0569(15) -0.0031(10) 0.0002(11) -0.0015(11)
    N3 0.0486(14) 0.0348(13) 0.0479(14) 0.0061(10) 0.0033(11) 0.0023(10)
    N4 0.0400(12) 0.0358(12) 0.0364(11) 0.0012(9) 0.0055(9) 0.0000(9)
    N5 0.097(3) 0.0326(15) 0.121(3) 0.0078(15) -0.060(2) -0.0090(15)
    C1 0.0391(14) 0.0354(15) 0.0438(15) 0.0003(11) -0.0044(12) -0.0041(11)
    C2 0.0414(15) 0.0348(15) 0.0444(15) 0.0057(12) -0.0024(12) 0.0006(12)
    C4 0.0394(14) 0.0520(18) 0.0407(15) 0.0017(13) 0.0047(12) 0.0034(13)
    C5 0.0421(15) 0.0588(19) 0.0459(16) 0.0102(14) 0.0078(13) 0.0037(14)
    C6 0.0481(16) 0.0505(17) 0.0432(15) 0.0007(13) 0.0142(13) -0.0029(13)
    C7 0.0442(15) 0.0478(16) 0.0387(15) -0.0025(13) 0.0065(12) -0.0015(12)
    C8 0.0390(14) 0.0392(15) 0.0402(14) 0.0013(11) 0.0052(11) 0.0001(11)
    C9 0.0495(18) 0.079(2) 0.0413(17) 0.0025(17) 0.0050(14) 0.0018(16)
    C10 0.0579(19) 0.0500(17) 0.0378(15) 0.0099(15) 0.0017(13) -0.0014(13)
    C11 0.071(2) 0.0519(19) 0.0445(17) 0.0105(16) 0.0125(16) 0.0005(14)
    C12 0.068(2) 0.066(2) 0.0512(19) 0.0146(18) -0.0106(16) -0.0011(16)
    C13 0.105(3) 0.072(3) 0.048(2) 0.034(2) -0.021(2) -0.0112(18)
    C14 0.119(4) 0.081(3) 0.043(2) 0.044(3) 0.011(2) 0.0005(19)
    C15 0.097(3) 0.070(3) 0.049(2) 0.028(2) 0.025(2) 0.0075(17)
_geom_special_details
;
All e.s.d.'s (except the e.s.d. in the dihedral angle between two l.s. planes)
are estimated using the full covariance matrix. The cell e.s.d.'s are taken
into account individually in the estimation of e.s.d.'s in distances, angles
and torsion angles; correlations between e.s.d.'s in cell parameters are only
used when they are defined by crystal symmetry. An approximate (isotropic)
treatment of cell e.s.d.'s is used for estimating e.s.d.'s involving l.s.
planes.
;
loop_
    _geom_bond_atom_site_label_1
    _geom_bond_atom_site_label_2
    _geom_bond_site_symmetry_2
    _geom_bond_distance
    _geom_bond_publ_flag
    Zn1 N2 . 2.162(3) y
    Zn1 N2 3_645 2.162(3) ?
    Zn1 N3 3_645 2.169(2) ?
    Zn1 N3 . 2.169(2) y
    Zn1 N4 . 2.172(3) y
    Zn1 N4 3_645 2.172(3) ?
    O1 C9 . 1.217(4) ?
    N2 C2 . 1.137(4) ?
    N3 C1 . 1.139(4) ?
    N4 C8 . 1.337(4) ?
    N4 C4 . 1.343(4) ?
    N5 C2 1_545 1.290(4) ?
    N5 C1 . 1.293(4) ?
    C2 N5 1_565 1.290(4) ?
    C4 C5 . 1.379(4) ?
    C4 H4A . 0.9300 ?
    C5 C6 . 1.389(4) ?
    C5 H5C . 0.9300 ?
    C6 C7 . 1.385(4) ?
    C6 H6A . 0.9300 ?
    C7 C8 . 1.396(4) ?
    C7 C9 . 1.502(4) ?
    C8 H8A . 0.9300 ?
    C9 C10 . 1.496(4) ?
    C10 C11 . 1.389(5) ?
    C10 C12 . 1.395(5) ?
    C11 C15 . 1.395(5) ?
    C11 H11A . 0.9300 ?
    C12 C13 . 1.388(5) ?
    C12 H12A . 0.9300 ?
    C13 C14 . 1.372(6) ?
    C13 H13A . 0.9300 ?
    C14 C15 . 1.378(6) ?
    C14 H14A . 0.9300 ?
    C15 H15A . 0.9300 ?
loop_
    _geom_angle_atom_site_label_1
    _geom_angle_atom_site_label_2
    _geom_angle_atom_site_label_3
    _geom_angle_site_symmetry_1
    _geom_angle_site_symmetry_3
    _geom_angle
    _geom_angle_publ_flag
    N2 Zn1 N2 . 3_645 180.00(9) ?
    N2 Zn1 N3 . 3_645 87.73(11) ?
    N2 Zn1 N3 3_645 3_645 92.27(11) ?
    N2 Zn1 N3 . . 92.27(11) y
    N2 Zn1 N3 3_645 . 87.73(11) ?
    N3 Zn1 N3 3_645 . 180.0 ?
    N2 Zn1 N4 . . 90.79(9) y
    N2 Zn1 N4 3_645 . 89.21(9) ?
    N3 Zn1 N4 3_645 . 90.13(9) ?
    N3 Zn1 N4 . . 89.87(9) y
    N2 Zn1 N4 . 3_645 89.21(9) ?
    N2 Zn1 N4 3_645 3_645 90.79(9) ?
    N3 Zn1 N4 3_645 3_645 89.87(9) ?
    N3 Zn1 N4 . 3_645 90.13(9) ?
    N4 Zn1 N4 . 3_645 180.00(4) ?
    C2 N2 Zn1 . . 157.0(2) ?
    C1 N3 Zn1 . . 150.9(2) ?
    C8 N4 C4 . . 117.4(2) ?
    C8 N4 Zn1 . . 122.30(19) ?
    C4 N4 Zn1 . . 119.90(18) ?
    C2 N5 C1 1_545 . 123.7(3) ?
    N3 C1 N5 . . 172.8(3) ?
    N2 C2 N5 . 1_565 172.0(3) ?
    N4 C4 C5 . . 123.2(3) ?
    N4 C4 H4A . . 118.4 ?
    C5 C4 H4A . . 118.4 ?
    C4 C5 C6 . . 118.8(3) ?
    C4 C5 H5C . . 120.6 ?
    C6 C5 H5C . . 120.6 ?
    C7 C6 C5 . . 119.0(3) ?
    C7 C6 H6A . . 120.5 ?
    C5 C6 H6A . . 120.5 ?
    C6 C7 C8 . . 118.0(3) ?
    C6 C7 C9 . . 125.3(3) ?
    C8 C7 C9 . . 116.6(3) ?
    N4 C8 C7 . . 123.5(3) ?
    N4 C8 H8A . . 118.3 ?
    C7 C8 H8A . . 118.3 ?
    O1 C9 C10 . . 118.7(3) ?
    O1 C9 C7 . . 118.9(3) ?
    C10 C9 C7 . . 122.3(3) ?
    C11 C10 C12 . . 119.3(3) ?
    C11 C10 C9 . . 123.9(3) ?
    C12 C10 C9 . . 116.7(3) ?
    C10 C11 C15 . . 120.0(4) ?
    C10 C11 H11A . . 120.0 ?
    C15 C11 H11A . . 120.0 ?
    C13 C12 C10 . . 120.1(4) ?
    C13 C12 H12A . . 120.0 ?
    C10 C12 H12A . . 120.0 ?
    C14 C13 C12 . . 120.2(4) ?
    C14 C13 H13A . . 119.9 ?
    C12 C13 H13A . . 119.9 ?
    C13 C14 C15 . . 120.4(4) ?
    C13 C14 H14A . . 119.8 ?
    C15 C14 H14A . . 119.8 ?
    C14 C15 C11 . . 120.0(4) ?
    C14 C15 H15A . . 120.0 ?
    C11 C15 H15A . . 120.0 ?
loop_
    _geom_torsion_atom_site_label_1
    _geom_torsion_atom_site_label_2
    _geom_torsion_atom_site_label_3
    _geom_torsion_atom_site_label_4
    _geom_torsion_site_symmetry_1
    _geom_torsion_site_symmetry_2
    _geom_torsion_site_symmetry_3
    _geom_torsion_site_symmetry_4
    _geom_torsion
    _geom_torsion_publ_flag
    N3 Zn1 N2 C2 3_645 . . . 40.5(6) ?
    N3 Zn1 N2 C2 . . . . -139.5(6) ?
    N4 Zn1 N2 C2 . . . . 130.6(6) ?
    N4 Zn1 N2 C2 3_645 . . . -49.4(6) ?
    N2 Zn1 N3 C1 . . . . -168.8(5) ?
    N2 Zn1 N3 C1 3_645 . . . 11.2(5) ?
    N4 Zn1 N3 C1 . . . . -78.0(5) ?
    N4 Zn1 N3 C1 3_645 . . . 102.0(5) ?
    N2 Zn1 N4 C8 3_645 . . . 58.2(2) ?
    N3 Zn1 N4 C8 3_645 . . . -34.0(2) ?
    N3 Zn1 N4 C8 . . . . 146.0(2) ?
    N2 Zn1 N4 C4 . . . . 65.9(2) ?
    N2 Zn1 N4 C4 3_645 . . . -114.1(2) ?
    N3 Zn1 N4 C4 3_645 . . . 153.6(2) ?
    N3 Zn1 N4 C4 . . . . -26.4(2) ?
    C8 N4 C4 C5 . . . . -3.7(4) ?
    Zn1 N4 C4 C5 . . . . 169.0(2) ?
    N4 C4 C5 C6 . . . . 1.7(5) ?
    C4 C5 C6 C7 . . . . 1.8(5) ?
    C5 C6 C7 C8 . . . . -3.2(5) ?
    C5 C6 C7 C9 . . . . 179.4(3) ?
    C4 N4 C8 C7 . . . . 2.1(4) ?
    Zn1 N4 C8 C7 . . . . -170.4(2) ?
    C6 C7 C8 N4 . . . . 1.3(4) ?
    C9 C7 C8 N4 . . . . 178.9(3) ?
    C6 C7 C9 O1 . . . . 164.8(4) ?
    C8 C7 C9 O1 . . . . -12.6(5) ?
    C6 C7 C9 C10 . . . . -12.8(5) ?
    C8 C7 C9 C10 . . . . 169.8(3) ?
    O1 C9 C10 C11 . . . . 150.0(4) ?
    C7 C9 C10 C11 . . . . -32.4(5) ?
    O1 C9 C10 C12 . . . . -26.4(5) ?
    C7 C9 C10 C12 . . . . 151.2(3) ?
    C12 C10 C11 C15 . . . . 0.2(5) ?
    C9 C10 C11 C15 . . . . -176.1(3) ?
    C11 C10 C12 C13 . . . . 0.1(5) ?
    C9 C10 C12 C13 . . . . 176.6(3) ?
    C10 C12 C13 C14 . . . . -0.5(6) ?
    C12 C13 C14 C15 . . . . 0.6(6) ?
    C13 C14 C15 C11 . . . . -0.4(6) ?
    C10 C11 C15 C14 . . . . 0.0(5) ?
data_global
_journal_date_recd_electronic     2008-06-15
_journal_date_accepted     2008-06-30
_journal_name_full     'Acta Crystallographica, Section E'
_journal_year     2008
_journal_volume     64
_journal_issue      8
_journal_page_first     m993
_journal_page_last     m993
_journal_paper_category     QM
_journal_coeditor_code     BQ2086
_publ_contact_author_name     'Bai-Wang Sun'
_publ_contact_author_address
;
Ordered Matter Science Research Center, College of Chemistry and Chemical
Engineering, Southeast University,
Nanjing 210096, People's Republic of China
;
_publ_contact_author_email     chmsunbw@seu.edu.cn
_publ_contact_author_fax     '86-25-52090614'
_publ_contact_author_phone     '86-25-52090614'
_publ_section_title
;\
<i>catena</i>-Poly[[bis(3-benzoylpyridine-\k<i>N</i>)zinc(II)]-di-\m-\
dicyanamido-\k^4^<i>N</i>^1^:<i>N</i>^5^]
;
loop_
    _publ_author_name
    _publ_author_footnote
    _publ_author_address
    'Yu, Fei' .
;
Ordered Matter Science Research Center,
College of Chemistry and Chemical Engineering, Southeast University,
Nanjing 210096, People's Republic of China
;
    'Li, Zhong-Shu' .
;
Ordered Matter Science Research Center,
College of Chemistry and Chemical Engineering, Southeast University,
Nanjing 210096, People's Republic of China
;
    'Sun, Bai-Wang' .
;
Ordered Matter Science Research Center,
College of Chemistry and Chemical Engineering, Southeast University,
Nanjing 210096, People's Republic of China
;
