# Supplementary material for: catena-Poly[[bis­(3-benzoyl­pyridine-κN)zinc(II)]-di-μ-dicyanamido-κ4 N 1:N 5]
Source: Acta Crystallogr Sect E Struct Rep Online. 2008 Jul 5;64(Pt 8):m993. doi: 10.1107/S1600536808019880 (PMC2961919; doi:10.1107/S1600536808019880)
Supplement: Supplementary file 2 [file e-64-0m993-Isup2.hkl]

# 
# h,k,l, Fc-squared, Fo-squared, sigma(Fo-squared) and status flag 
# 
data_I
_shelx_title ' 1 in P21/c' 
_shelx_refln_list_code          4 
_shelx_F_calc_maximum      158.05 
_exptl_crystal_F_000       575.84 
_reflns_d_resolution_high  0.7701 
 
loop_ 
 _symmetry_equiv_pos_as_xyz 
 'x, y, z' 
 '-x, y+1/2, -z+1/2' 
 '-x, -y, -z' 
 'x, -y-1/2, z-1/2' 
 
_cell_length_a     6.4630 
_cell_length_b     7.4900 
_cell_length_c    26.3000 
_cell_angle_alpha  90.000 
_cell_angle_beta   98.399 
_cell_angle_gamma  90.000 
 
_shelx_F_squared_multiplier     1.000 
 
loop_ 
 _refln_index_h 
 _refln_index_k 
 _refln_index_l 
 _refln_F_squared_calc 
 _refln_F_squared_meas 
 _refln_F_squared_sigma 
 _refln_observed_status 
   1   0   0    22104.23    19414.43    135.64 o 
   2   0   0     1448.47     1564.60     12.46 o 
   3   0   0     6337.92     6695.99    115.18 o 
   4   0   0     1618.95     1680.71     26.73 o 
   5   0   0       95.60      103.64     12.70 o 
   6   0   0      135.07      112.19     12.87 o 
   7   0   0       73.79       75.61      9.17 o 
   8   0   0       71.61       67.49     11.67 o 
   1   1   0       31.30       45.05      3.28 o 
   2   1   0      174.51      155.87      6.58 o 
   3   1   0        1.22        1.11      1.55 o 
   4   1   0        2.43       10.99      2.14 o 
   5   1   0        0.00        1.48      2.99 o 
   6   1   0       10.91       15.88      2.72 o 
   7   1   0        0.37        2.47      2.24 o 
   8   1   0        1.86       -3.60      5.58 o 
   0   2   0    24980.56    24165.16     65.89 o 
   1   2   0    13926.25    13152.22     58.65 o 
   2   2   0     9567.53     9698.67     40.15 o 
   3   2   0     3592.02     3800.47     25.64 o 
   4   2   0        4.37        5.63      1.90 o 
   5   2   0       63.00       89.76      7.66 o 
   6   2   0      378.13      422.46     25.39 o 
   7   2   0      127.59      106.37      8.38 o 
   8   2   0       29.82       30.84     12.19 o 
   1   3   0       23.99       23.09      2.71 o 
   2   3   0      120.54      127.37      6.39 o 
   3   3   0        1.40        5.75      3.02 o 
   4   3   0        1.36        5.56      2.96 o 
   5   3   0       10.07       11.13      2.48 o 
   6   3   0       14.13       12.98      3.14 o 
   7   3   0        0.07        5.77      3.91 o 
   0   4   0     1626.00     1609.11     32.18 o 
   1   4   0     3568.38     3491.25     25.86 o 
   2   4   0     3849.28     4090.51     37.10 o 
   3   4   0      451.48      441.24     12.55 o 
   4   4   0       69.36       62.64      7.52 o 
   5   4   0      421.17      481.04     13.95 o 
   6   4   0      157.23      147.36     12.11 o 
   7   4   0        5.05        6.90      5.75 o 
   1   5   0       41.17       34.40      3.30 o 
   2   5   0        2.95        7.96      2.93 o 
   3   5   0        4.99        6.79      2.92 o 
   4   5   0       61.81       89.71      9.82 o 
   5   5   0       25.80       14.48      5.24 o 
   6   5   0       32.52       31.33      6.77 o 
   7   5   0        7.14        5.43      4.97 o 
   0   6   0     1813.69     1870.10     70.70 o 
   1   6   0      303.60      311.08     13.50 o 
   2   6   0      165.00      168.63     11.22 o 
   3   6   0      669.54      693.99     16.95 o 
   4   6   0      243.64      242.68     18.66 o 
   5   6   0       62.99       59.39      7.52 o 
   6   6   0       32.79       34.13      7.10 o 
   1   7   0       48.44       53.03      6.32 o 
   2   7   0       22.11       29.52      7.05 o 
   3   7   0        0.07        4.76      4.08 o 
   4   7   0        2.42       12.88      5.12 o 
   5   7   0        4.02        2.23      2.97 o 
   0   8   0      338.42      406.39     22.10 o 
   1   8   0       87.24       95.02      9.20 o 
   2   8   0       94.92      108.65     12.99 o 
   3   8   0      205.81      181.72     19.66 o 
   4   8   0       58.79       44.06      8.27 o 
   1   9   0        1.62       18.12      3.81 o 
   2   9   0       11.24        1.99      8.84 o 
   3   9   0       40.20       39.39      7.22 o 
  -8   1   1       70.78       50.38     15.34 o 
  -7   1   1      114.62      123.03      7.73 o 
  -6   1   1      231.96      244.56     17.59 o 
  -5   1   1      311.92      308.93     16.54 o 
  -4   1   1      867.77      844.86     13.66 o 
  -3   1   1      867.46      822.93     13.79 o 
  -2   1   1     2787.19     2605.58     13.11 o 
  -1   1   1     9230.78     8908.91     36.12 o 
   1   1   1     3905.32     3580.25     15.91 o 
   2   1   1     3827.32     3684.43     20.69 o 
   3   1   1     1604.23     1582.90     19.80 o 
   4   1   1      947.94      992.65     13.86 o 
   5   1   1     1169.51     1112.03     28.88 o 
   6   1   1      475.62      528.42     27.14 o 
   7   1   1       20.46       14.55      2.82 o 
   8   1   1       23.84       24.29      7.73 o 
  -8   2   1        0.01        8.46      9.07 o 
  -7   2   1        6.20        9.84      3.25 o 
  -6   2   1        0.13        6.50      2.24 o 
  -5   2   1        0.43        2.58      1.87 o 
  -4   2   1       64.14       72.30      4.39 o 
  -3   2   1       22.64       25.59      2.24 o 
  -2   2   1      409.26      444.46      7.15 o 
  -1   2   1     6877.94     6654.56     41.66 o 
   0   2   1    17740.88    17249.26    125.79 o 
   1   2   1      758.49      728.27      6.18 o 
   2   2   1      176.90      179.47      6.02 o 
   3   2   1      371.38      426.33     17.56 o 
   4   2   1       42.19       45.98      3.18 o 
   5   2   1       40.43       42.97      5.09 o 
   6   2   1        6.39        7.04      3.18 o 
   7   2   1        7.16        4.75      5.61 o 
   8   2   1        3.81        2.06      5.16 o 
  -7   3   1      479.82      350.99     42.84 o 
  -6   3   1      216.27      222.60     17.08 o 
  -5   3   1        3.87        5.12      2.50 o 
  -4   3   1      659.23      719.75     14.39 o 
  -3   3   1     1153.66     1098.70     14.07 o 
  -2   3   1     1200.53     1161.62     11.00 o 
  -1   3   1     3371.79     3299.47     16.36 o 
   0   3   1     1862.60     1587.63     14.22 o 
   1   3   1     3692.53     3621.85     16.27 o 
   2   3   1     3060.21     3085.50     23.67 o 
   3   3   1     2098.27     2041.72     22.81 o 
   4   3   1     1167.59     1242.89     26.91 o 
   5   3   1      117.11      119.26      8.33 o 
   6   3   1       57.79       65.26      6.04 o 
   7   3   1      188.27      168.59     20.71 o 
  -7   4   1        0.37       11.13     10.50 o 
  -6   4   1       20.54       22.07      3.68 o 
  -5   4   1        2.24        6.20      2.47 o 
  -4   4   1        2.49       -2.26      4.33 o 
  -3   4   1       23.73       15.35      3.64 o 
  -2   4   1      426.51      453.81     19.27 o 
  -1   4   1     1304.23     1375.56     14.29 o 
   0   4   1     1312.61     1390.38     16.01 o 
   1   4   1      867.66      906.06      9.91 o 
   2   4   1       78.10       95.93      4.48 o 
   3   4   1        2.46        3.69      2.11 o 
   4   4   1       57.65       70.85      7.07 o 
   5   4   1        3.68        7.06      2.80 o 
   6   4   1       22.00       24.49      5.53 o 
   7   4   1        5.94       10.64      5.46 o 
  -7   5   1       44.35       45.77      5.35 o 
  -6   5   1       93.58       78.52      8.06 o 
  -5   5   1      340.98      369.47     21.81 o 
  -4   5   1      539.69      589.05     21.16 o 
  -3   5   1       18.65       20.52      3.31 o 
  -2   5   1      152.42      146.40      9.92 o 
  -1   5   1     1479.11     1484.43     25.55 o 
   0   5   1     1511.61     1487.62     27.09 o 
   1   5   1     2451.42     2387.79     32.18 o 
   2   5   1      991.42     1031.73     28.74 o 
   3   5   1      355.75      380.68     16.69 o 
   4   5   1      803.28      871.85     14.20 o 
   5   5   1      262.32      223.14     21.34 o 
   6   5   1        7.82        6.65      4.19 o 
   7   5   1        1.11       15.52      6.73 o 
  -6   6   1        4.49       12.37     11.12 o 
  -5   6   1       15.57       14.13      3.87 o 
  -4   6   1       18.26       25.53      4.96 o 
  -3   6   1       30.06       26.53      4.51 o 
  -2   6   1      340.39      354.17     18.96 o 
  -1   6   1       25.17       26.00      3.43 o 
   0   6   1       25.64       26.75      5.43 o 
   1   6   1      481.68      490.38     13.10 o 
   2   6   1      119.77      116.48      8.41 o 
   3   6   1       10.28       25.90      4.74 o 
   4   6   1       10.88        8.80      4.24 o 
   5   6   1        0.02       -1.01      4.65 o 
   6   6   1        8.68        8.08      4.58 o 
  -5   7   1      179.59      167.52     15.14 o 
  -4   7   1       44.22       53.81      6.74 o 
  -3   7   1       74.20       84.67     10.32 o 
  -2   7   1      689.70      782.10     19.32 o 
  -1   7   1      202.78      201.56     16.24 o 
   0   7   1        3.16        8.66      2.55 o 
   1   7   1      834.59      907.73     15.56 o 
   2   7   1     1329.72     1418.59     41.36 o 
   3   7   1      245.50      238.09     12.53 o 
   4   7   1       14.15       16.70     10.92 o 
   5   7   1       66.83       67.82      9.58 o 
  -4   8   1       11.08       12.46      4.56 o 
  -3   8   1        0.10       11.02      4.70 o 
  -2   8   1        7.79       15.23      4.45 o 
  -1   8   1       20.22       21.11      4.01 o 
   0   8   1       40.11       47.68      5.63 o 
   1   8   1        2.45       10.32      5.77 o 
   2   8   1        0.02        6.59      5.22 o 
   3   8   1        8.81        5.44      5.66 o 
   4   8   1        3.59       12.50      4.76 o 
  -3   9   1       33.07       46.46      5.74 o 
  -2   9   1       24.49       30.20      6.80 o 
  -1   9   1      113.23      116.08     15.78 o 
   0   9   1      167.42      142.14     15.90 o 
   1   9   1      154.46      157.23     16.01 o 
   2   9   1       44.53       35.50      6.54 o 
   3   9   1       89.59       76.32      7.35 o 
  -8   0   2      121.45       96.43     17.05 o 
  -7   0   2      223.35      187.94     20.36 o 
  -6   0   2       51.01       45.30      6.40 o 
  -5   0   2      541.70      594.63     35.97 o 
  -4   0   2     2630.89     2574.93     42.93 o 
  -3   0   2     1899.65     1933.28     29.40 o 
  -2   0   2       30.70       19.00      4.51 o 
  -1   0   2      429.23      344.40      3.61 o 
   1   0   2     1022.55      956.45      5.73 o 
   2   0   2        6.84        7.55      2.30 o 
   3   0   2     1586.78     1476.55     22.98 o 
   4   0   2     2910.47     2920.34     48.21 o 
   5   0   2      583.91      643.30     24.35 o 
   6   0   2        3.33        6.59      5.35 o 
   7   0   2       37.82       40.22      5.52 o 
   8   0   2       22.91       14.35     12.06 o 
  -8   1   2        2.89        7.56      4.47 o 
  -7   1   2       11.58       13.30      3.05 o 
  -6   1   2        2.66        5.92      2.51 o 
  -5   1   2        3.03        9.14      1.96 o 
  -4   1   2       23.25       25.18      2.97 o 
  -3   1   2       36.43       54.36      5.83 o 
  -2   1   2       17.93       21.88      2.29 o 
  -1   1   2      309.13      334.54      2.72 o 
   0   1   2      169.90      160.27      2.26 o 
   1   1   2      926.78      891.99     34.62 o 
   2   1   2      133.80      142.76      8.27 o 
   3   1   2        6.56        8.55      2.44 o 
   4   1   2      123.59      135.25      6.51 o 
   5   1   2       57.76       54.63      6.98 o 
   6   1   2      133.73      130.59     12.52 o 
   7   1   2        1.62        6.33      3.80 o 
   8   1   2        1.44       -2.87      7.12 o 
  -8   2   2       52.31       63.30     13.18 o 
  -7   2   2      290.98      264.99     19.52 o 
  -6   2   2      378.66      356.37     19.42 o 
  -5   2   2      154.00      175.70     11.81 o 
  -4   2   2      600.91      527.80     10.04 o 
  -3   2   2     3231.21     3244.86     29.01 o 
  -2   2   2     3080.58     3014.60     14.68 o 
  -1   2   2      765.80      658.96      5.36 o 
   0   2   2      510.97      567.13      9.73 o 
   1   2   2       12.37       22.34      1.84 o 
   2   2   2     6176.04     6116.55     25.89 o 
   3   2   2     1251.12     1189.06     19.97 o 
   4   2   2      171.65      175.08     15.67 o 
   5   2   2      531.09      619.01     19.77 o 
   6   2   2       98.20       93.92      7.43 o 
   7   2   2       35.13       37.04      6.70 o 
   8   2   2       22.62       25.89      8.74 o 
  -7   3   2        0.14        1.79      4.43 o 
  -6   3   2        0.55        5.43      2.92 o 
  -5   3   2       12.25       16.03      5.73 o 
  -4   3   2        1.08        5.14      1.66 o 
  -3   3   2      140.23      162.62      8.40 o 
  -2   3   2       26.80       33.70      3.53 o 
  -1   3   2      862.41      914.41      7.33 o 
   0   3   2      480.02      492.23      6.88 o 
   1   3   2      909.13      914.02      9.99 o 
   2   3   2       95.79       94.87      6.74 o 
   3   3   2       70.55       77.45      5.22 o 
   4   3   2        1.72       11.09      2.40 o 
   5   3   2       68.43       90.72      9.39 o 
   6   3   2       86.74       81.96      6.62 o 
   7   3   2        9.28       14.94      5.21 o 
  -7   4   2       41.13       20.84      8.39 o 
  -6   4   2      347.21      339.41     16.17 o 
  -5   4   2      734.95      763.70     17.34 o 
  -4   4   2      739.98      765.12     27.20 o 
  -3   4   2      451.28      414.58     17.40 o 
  -2   4   2      634.18      543.17     21.29 o 
  -1   4   2     5018.41     5075.64     39.22 o 
   0   4   2     1955.72     2012.23     35.18 o 
   1   4   2       35.93       52.77      3.27 o 
   2   4   2      802.93      776.77     11.56 o 
   3   4   2      402.48      408.74     12.96 o 
   4   4   2      250.78      237.06      8.80 o 
   5   4   2      562.69      648.97     29.98 o 
   6   4   2       28.99       17.88      2.87 o 
   7   4   2        1.30       13.22      4.34 o 
  -7   5   2        5.55       -0.77     10.75 o 
  -6   5   2        9.73       15.28      4.89 o 
  -5   5   2       74.95       82.91     11.05 o 
  -4   5   2        3.05        7.50      7.25 o 
  -3   5   2       80.10       95.29      8.37 o 
  -2   5   2       64.21       77.33      8.13 o 
  -1   5   2      130.45      142.22      8.14 o 
   0   5   2      100.68       98.08      9.17 o 
   1   5   2       16.14       13.36      2.01 o 
   2   5   2       54.87       44.81      4.66 o 
   3   5   2        8.25       10.37      4.34 o 
   4   5   2       52.27       59.36      7.83 o 
   5   5   2        4.54        1.33      3.44 o 
   6   5   2        6.41       11.28      3.59 o 
   7   5   2       36.46       30.27      6.66 o 
  -6   6   2       56.04       57.70      6.67 o 
  -5   6   2      235.51      207.37     24.50 o 
  -4   6   2      532.72      581.84     41.13 o 
  -3   6   2      600.81      636.76     17.21 o 
  -2   6   2      420.59      410.29     11.87 o 
  -1   6   2      985.30      973.14     25.05 o 
   0   6   2     1248.28     1297.21     40.58 o 
   1   6   2      196.38      215.77     12.71 o 
   2   6   2      224.15      234.82     16.78 o 
   3   6   2      359.51      346.42     26.18 o 
   4   6   2       84.00       99.66      6.51 o 
   5   6   2       32.80       39.18      6.58 o 
   6   6   2       63.94       58.85     15.26 o 
  -5   7   2        1.73        2.40      7.60 o 
  -4   7   2       13.34       22.09      6.30 o 
  -3   7   2        7.04        7.54      4.20 o 
  -2   7   2       46.92       57.93     10.48 o 
  -1   7   2      125.58      114.00      9.31 o 
   0   7   2        4.81        7.00      2.22 o 
   1   7   2        0.05       14.62      3.35 o 
   2   7   2        7.26       21.30      3.48 o 
   3   7   2        0.00        3.59      2.82 o 
   4   7   2        0.01       12.65      5.38 o 
   5   7   2        0.05        1.41      4.34 o 
  -4   8   2       98.42       94.20      9.64 o 
  -3   8   2      357.39      352.82     39.51 o 
  -2   8   2      293.71      306.41     19.89 o 
  -1   8   2      145.34      155.26     14.80 o 
   0   8   2      233.92      231.78     27.03 o 
   1   8   2      230.05      216.35     17.40 o 
   2   8   2      268.23      262.48     21.07 o 
   3   8   2       78.32       73.39      7.10 o 
   4   8   2        4.31        5.53      5.24 o 
  -3   9   2        1.39        3.72      3.68 o 
  -2   9   2        0.23        6.59      8.00 o 
  -1   9   2        1.32        9.53      7.93 o 
   0   9   2       12.17        1.70      7.94 o 
   1   9   2       32.94       11.45      5.50 o 
   2   9   2        2.75        7.71      6.34 o 
   3   9   2        9.57        1.79      8.01 o 
  -8   1   3       57.79       31.84      7.40 o 
  -7   1   3      131.90      122.57     10.57 o 
  -6   1   3      219.99      206.99     14.01 o 
  -5   1   3      809.02      832.80     19.73 o 
  -4   1   3      211.79      190.52     24.47 o 
  -3   1   3      120.00       80.45      7.00 o 
  -2   1   3     6864.17     6389.67     29.49 o 
  -1   1   3       65.76       66.06      3.56 o 
   0   1   3     1026.40      915.77      4.24 o 
   2   1   3      526.20      520.61      5.54 o 
   3   1   3      165.86      155.53     10.58 o 
   4   1   3     1599.07     1619.20     25.00 o 
   5   1   3       14.55       15.54      3.09 o 
   6   1   3      105.45       84.88      9.47 o 
   7   1   3       22.81       17.88      4.15 o 
   8   1   3       23.98       17.57      5.99 o 
  -8   2   3        0.00        8.44      3.63 o 
  -7   2   3        0.98        6.37      4.75 o 
  -6   2   3       13.37        9.73      2.35 o 
  -5   2   3       50.11       49.97      5.15 o 
  -4   2   3        0.92        6.80      4.88 o 
  -3   2   3      621.38      711.46     10.39 o 
  -2   2   3       58.41       60.07      3.63 o 
  -1   2   3     2057.58     1973.84     12.85 o 
   0   2   3      377.54      330.98      3.96 o 
   1   2   3     1199.47     1164.39      9.80 o 
   2   2   3        7.68       14.95      5.00 o 
   3   2   3       27.21       22.67      4.35 o 
   4   2   3        1.46        1.09      5.71 o 
   5   2   3        0.07        3.77      3.13 o 
   6   2   3        5.44        6.19      3.43 o 
   7   2   3        0.64       -0.10      4.41 o 
  -7   3   3      162.17      156.78     18.86 o 
  -6   3   3      104.83       99.56      7.15 o 
  -5   3   3      314.83      296.52     13.96 o 
  -4   3   3      843.05      911.87     18.97 o 
  -3   3   3      569.91      520.78     18.42 o 
  -2   3   3     1434.41     1382.46     16.47 o 
  -1   3   3     1639.96     1530.66      9.69 o 
   0   3   3     1145.87      982.61      9.59 o 
   1   3   3     3475.92     3537.25     19.29 o 
   2   3   3     2579.94     2568.35     18.93 o 
   3   3   3      972.62     1013.51     13.32 o 
   4   3   3      159.51      161.39     17.42 o 
   5   3   3        9.75        3.30      3.19 o 
   6   3   3       82.73       84.58      7.44 o 
   7   3   3       39.22       22.82      7.17 o 
  -7   4   3        0.84        4.39      4.61 o 
  -6   4   3       26.99       14.35      5.59 o 
  -5   4   3       20.22       19.63      4.49 o 
  -4   4   3       75.30       84.61     13.65 o 
  -3   4   3       25.09       37.46      4.56 o 
  -2   4   3        1.59        3.69      2.90 o 
  -1   4   3      324.95      288.36      7.18 o 
   0   4   3       31.45       33.50      3.51 o 
   1   4   3       56.62       63.57      6.39 o 
   2   4   3       29.90       26.42      5.81 o 
   3   4   3       31.10       29.26      2.97 o 
   4   4   3       13.25       15.20      2.11 o 
   5   4   3        5.23       10.53      2.39 o 
   6   4   3        9.68        9.38      4.70 o 
   7   4   3        5.68        5.42      5.12 o 
  -7   5   3       25.96       32.85      8.23 o 
  -6   5   3       83.25       77.03      9.64 o 
  -5   5   3      580.25      547.40     42.62 o 
  -4   5   3      586.88      696.30     20.38 o 
  -3   5   3       86.99       95.68      8.63 o 
  -2   5   3      638.36      640.55     16.76 o 
  -1   5   3     2206.92     2219.57     28.28 o 
   0   5   3     1553.40     1499.78     26.95 o 
   1   5   3      834.20      846.21     14.52 o 
   2   5   3      236.35      268.93      9.76 o 
   3   5   3      455.74      468.64     15.84 o 
   4   5   3      486.14      509.86     16.57 o 
   5   5   3      170.40      142.90     10.57 o 
   6   5   3       52.38       67.49     12.50 o 
  -6   6   3        0.00        5.65      4.59 o 
  -5   6   3        0.60        5.11      3.13 o 
  -4   6   3        9.62       17.64      4.60 o 
  -3   6   3        4.71       13.53      4.05 o 
  -2   6   3       69.44       59.69      7.75 o 
  -1   6   3      195.98      173.87     11.99 o 
   0   6   3        0.00       10.80      3.26 o 
   1   6   3       48.65       45.65      4.92 o 
   2   6   3        0.15        6.34      3.18 o 
   3   6   3        2.32       11.16      3.82 o 
   4   6   3        0.32        2.93      4.11 o 
   5   6   3        5.92        3.64      4.18 o 
   6   6   3        9.85       -0.09      9.93 o 
  -5   7   3       51.71       37.36      5.59 o 
  -4   7   3       80.89      107.17     16.59 o 
  -3   7   3      423.66      439.46     21.54 o 
  -2   7   3     1370.04     1466.91     62.51 o 
  -1   7   3      262.97      260.64     10.00 o 
   0   7   3       36.09       37.98      5.27 o 
   1   7   3      783.56      877.75     19.93 o 
   2   7   3      382.59      415.80     28.68 o 
   3   7   3       89.25      100.49      8.01 o 
   4   7   3       82.31       81.43      8.19 o 
   5   7   3       52.72       51.67      4.49 o 
  -4   8   3        1.84        7.62      8.62 o 
  -3   8   3        8.82       10.11      4.98 o 
  -2   8   3       70.42       55.25      8.57 o 
  -1   8   3       10.65       10.38      3.65 o 
   0   8   3        7.24       16.55      4.27 o 
   1   8   3        2.08        5.72      4.72 o 
   2   8   3       10.29       26.25      4.65 o 
   3   8   3        5.40       10.84      6.34 o 
   4   8   3        5.32        9.55      4.44 o 
  -3   9   3       64.78       47.05      6.84 o 
  -2   9   3      126.11      106.10     12.19 o 
  -1   9   3      241.20      216.59     34.34 o 
   0   9   3      252.40      206.60     20.96 o 
   1   9   3      109.96       99.30     12.96 o 
   2   9   3        2.74       12.35      4.94 o 
  -8   0   4       99.95       81.90     10.16 o 
  -7   0   4      104.21       83.52     10.43 o 
  -6   0   4      307.61      301.66     34.89 o 
  -5   0   4     1388.50     1509.20     51.68 o 
  -4   0   4      236.30      160.78     15.49 o 
  -2   0   4     1543.48     1604.02     36.11 o 
  -1   0   4     5371.53     5099.62     51.88 o 
   0   0   4     3446.14     3469.71     20.20 o 
   1   0   4      203.57      227.74      3.77 o 
   2   0   4      308.42      242.92      9.05 o 
   3   0   4     4389.66     4541.94     44.38 o 
   4   0   4     1823.45     1853.11     48.00 o 
   5   0   4        2.89        5.16      3.46 o 
   6   0   4       18.98       14.31      3.34 o 
   7   0   4      216.58      272.49     22.52 o 
   8   0   4       18.50       16.13      8.41 o 
  -8   1   4        1.44        6.27      4.09 o 
  -7   1   4        3.22        4.35      2.25 o 
  -6   1   4       27.61       19.05      4.00 o 
  -5   1   4       19.93       13.83      5.01 o 
  -4   1   4        0.50       24.72      5.81 o 
  -3   1   4       56.56       60.86      4.13 o 
  -2   1   4       10.07        7.50      0.85 o 
  -1   1   4      886.44      863.89      9.43 o 
   0   1   4       34.68       24.24      1.38 o 
   1   1   4      180.62      170.67      6.02 o 
   2   1   4       19.83       18.80      3.13 o 
   3   1   4       40.89       32.87      2.68 o 
   4   1   4       22.05       21.05      2.16 o 
   5   1   4      204.27      193.75     13.11 o 
   6   1   4        1.00        8.28      2.61 o 
   7   1   4        5.74        9.73      3.64 o 
   8   1   4        4.69       12.04      5.29 o 
  -8   2   4       83.00       92.39     10.14 o 
  -7   2   4      160.37      133.23     12.94 o 
  -6   2   4      519.09      510.32     28.27 o 
  -5   2   4      116.39      115.80      8.08 o 
  -4   2   4       12.14       21.35      4.12 o 
  -3   2   4     1323.47     1169.34     11.17 o 
  -2   2   4      388.69      334.60      3.76 o 
  -1   2   4     1927.90     1985.26      7.65 o 
   0   2   4      353.12      321.86      4.21 o 
   1   2   4     5609.08     5252.07     31.27 o 
   2   2   4     5165.66     4989.38     27.26 o 
   3   2   4      874.05      885.58     15.43 o 
   4   2   4      160.17      157.96     10.98 o 
   5   2   4      238.91      239.52     16.41 o 
   6   2   4      196.01      153.70     11.05 o 
   7   2   4       71.10       71.43      9.47 o 
  -7   3   4        4.79        9.02      3.61 o 
  -6   3   4       12.99        9.74      4.17 o 
  -5   3   4       57.90       52.38      5.92 o 
  -4   3   4        8.87        3.16      2.76 o 
  -3   3   4        3.29        4.89      1.90 o 
  -2   3   4       46.13       64.68      4.01 o 
  -1   3   4      193.95      184.70      7.75 o 
   0   3   4      287.93      269.47      4.40 o 
   1   3   4      170.68      176.07      5.02 o 
   2   3   4      109.12      116.99      8.06 o 
   3   3   4       34.24       47.43      5.93 o 
   4   3   4        4.71        5.83      2.70 o 
   5   3   4      377.55      430.10     20.19 o 
   6   3   4      146.61      116.75      9.06 o 
   7   3   4        0.01        3.21      5.37 o 
  -7   4   4       21.10       18.32      5.84 o 
  -6   4   4      270.17      278.09     22.10 o 
  -5   4   4      265.47      297.61     22.54 o 
  -4   4   4      111.03       97.24     10.08 o 
  -3   4   4      657.73      671.42     15.88 o 
  -2   4   4       21.17       14.93      2.87 o 
  -1   4   4       54.98       51.57      3.36 o 
   0   4   4     2921.69     3016.25     22.31 o 
   1   4   4     2622.84     2542.64     28.90 o 
   2   4   4     1390.52     1329.80     19.45 o 
   3   4   4      404.18      454.99     12.33 o 
   4   4   4      524.10      493.13     14.23 o 
   5   4   4      696.08      739.43     30.85 o 
   6   4   4       50.80       33.61      5.16 o 
   7   4   4        0.85      -10.42     10.91 o 
  -7   5   4        3.05       13.21      7.46 o 
  -6   5   4        0.91        8.57      4.99 o 
  -5   5   4       10.94       18.67      5.00 o 
  -4   5   4        0.04        1.68      4.49 o 
  -3   5   4       10.79        6.71      2.10 o 
  -2   5   4      102.22      106.63     12.73 o 
  -1   5   4        4.34        7.98      3.90 o 
   0   5   4       58.87       70.48      3.99 o 
   1   5   4      213.14      181.78      9.01 o 
   2   5   4      118.97      118.26      6.87 o 
   3   5   4       38.87       43.71      4.47 o 
   4   5   4       28.71       33.00      4.34 o 
   5   5   4       18.54       16.92      2.90 o 
   6   5   4       79.44       90.04     12.02 o 
  -6   6   4       12.69       21.68      5.69 o 
  -5   6   4      111.25      119.48     11.66 o 
  -4   6   4      489.23      505.15     39.50 o 
  -3   6   4      136.89      149.71     12.00 o 
  -2   6   4       37.75       56.26      7.02 o 
  -1   6   4     1253.68     1268.34     28.51 o 
   0   6   4      714.78      748.86     19.59 o 
   1   6   4       75.79       92.44      5.73 o 
   2   6   4     1053.73     1037.10     20.74 o 
   3   6   4     1105.70     1203.81     16.41 o 
   4   6   4      251.68      247.81     16.56 o 
   5   6   4       65.33       54.66      6.90 o 
   6   6   4       63.70       58.15      7.36 o 
  -5   7   4        2.06        6.86      4.13 o 
  -4   7   4       13.66       20.51      4.87 o 
  -3   7   4       27.51       30.80      7.03 o 
  -2   7   4       28.67       28.67      5.79 o 
  -1   7   4       87.61       80.30      7.75 o 
   0   7   4        1.81        3.83      2.44 o 
   1   7   4       12.78       13.42      4.94 o 
   2   7   4      149.54      137.48     10.32 o 
   3   7   4        6.62        8.15      3.62 o 
   4   7   4       30.88       31.63      6.66 o 
   5   7   4       17.13       15.33      5.31 o 
  -4   8   4      107.07      103.62     10.71 o 
  -3   8   4      169.16      179.95     17.72 o 
  -2   8   4      158.73      150.25     10.73 o 
  -1   8   4      284.69      275.60     25.77 o 
   0   8   4      117.67      125.92     15.69 o 
   1   8   4       77.69       80.63      7.22 o 
   2   8   4      417.26      379.55     31.96 o 
   3   8   4      265.11      229.21     27.48 o 
   4   8   4       77.33       58.16      7.44 o 
  -3   9   4        6.00        4.37      5.34 o 
  -2   9   4        4.81        0.03      5.31 o 
  -1   9   4        2.46        7.10      4.90 o 
   0   9   4       22.65       19.23     11.64 o 
   1   9   4       36.40       29.09      4.96 o 
   2   9   4        0.40        5.06      5.96 o 
  -8   1   5       14.40        9.70      3.52 o 
  -7   1   5       90.40       89.10     10.15 o 
  -6   1   5     1000.45     1040.03     30.94 o 
  -5   1   5      792.94      774.28     24.89 o 
  -4   1   5       96.85      126.57     14.62 o 
  -3   1   5      880.37      760.80     10.54 o 
  -2   1   5     2460.51     2316.17     11.80 o 
  -1   1   5       13.63       11.88      0.90 o 
   0   1   5      403.75      369.67      6.05 o 
   1   1   5     2958.01     2764.69     11.81 o 
   2   1   5       91.57       80.62      5.47 o 
   3   1   5      846.33      764.00      9.61 o 
   4   1   5     1889.76     2010.27     27.22 o 
   5   1   5     1514.23     1694.40     26.00 o 
   6   1   5      387.43      390.94     27.39 o 
   7   1   5       50.37       53.95      7.53 o 
  -8   2   5        0.21        0.74      8.07 o 
  -7   2   5       10.97       10.80      4.98 o 
  -6   2   5        0.00        3.85      2.14 o 
  -5   2   5        4.20        3.56      2.73 o 
  -4   2   5      412.38      454.21     15.46 o 
  -3   2   5      539.14      566.80     13.90 o 
  -2   2   5       73.43       67.10      3.83 o 
  -1   2   5      298.34      297.13      4.93 o 
   0   2   5     1483.43     1471.00     12.54 o 
   1   2   5        1.03        3.33      4.06 o 
   2   2   5       14.29       18.74      2.50 o 
   3   2   5       53.42       52.07      4.05 o 
   4   2   5       57.77       58.53      4.73 o 
   5   2   5      325.58      328.62     14.03 o 
   6   2   5        0.00        2.15      3.05 o 
   7   2   5       28.01       24.84      5.42 o 
  -7   3   5      193.59      222.85     15.27 o 
  -6   3   5       81.64       86.23      6.80 o 
  -5   3   5      214.65      217.74     15.76 o 
  -4   3   5      788.07      858.03     19.13 o 
  -3   3   5     1412.29     1383.62     17.00 o 
  -2   3   5      410.18      367.28      8.51 o 
  -1   3   5       35.83       53.91      2.83 o 
   0   3   5      897.02      811.55      7.65 o 
   1   3   5      121.97      116.47      6.24 o 
   2   3   5      448.99      403.57     10.43 o 
   3   3   5     3205.24     3279.30     66.67 o 
   4   3   5      232.02      213.04     12.94 o 
   5   3   5       77.10       82.28      7.11 o 
   6   3   5     1001.01     1120.39     31.51 o 
   7   3   5      218.57      183.59     34.42 o 
  -7   4   5        0.60       13.72      4.78 o 
  -6   4   5        0.01       13.65      6.91 o 
  -5   4   5       28.17       28.67      5.09 o 
  -4   4   5      122.24      132.43     11.72 o 
  -3   4   5      135.53      150.81     17.74 o 
  -2   4   5      490.13      502.84     11.01 o 
  -1   4   5      441.80      415.98     10.07 o 
   0   4   5      184.97      184.62     11.36 o 
   1   4   5       37.31       45.82      4.08 o 
   2   4   5      112.02      132.66     13.33 o 
   3   4   5       48.22       45.22      3.91 o 
   4   4   5       18.17       27.17      4.00 o 
   5   4   5       36.79       23.09      7.41 o 
   6   4   5       32.44       28.06      5.24 o 
   7   4   5        3.64        9.52      6.12 o 
  -7   5   5       41.99       44.22      7.80 o 
  -6   5   5       79.10       95.86     13.72 o 
  -5   5   5      328.67      321.88     32.33 o 
  -4   5   5      362.84      403.13     28.64 o 
  -3   5   5       88.40      107.67     10.23 o 
  -2   5   5       74.09       76.78      6.58 o 
  -1   5   5      356.03      341.85      9.54 o 
   0   5   5      965.92      970.16     17.43 o 
   1   5   5      115.82      121.44      8.81 o 
   2   5   5        3.90       11.07      2.18 o 
   3   5   5     1061.78     1099.83     25.99 o 
   4   5   5      693.43      706.32     24.78 o 
   5   5   5       85.74       85.04      7.04 o 
   6   5   5      103.01      103.41     14.90 o 
  -6   6   5        0.89        5.05      4.66 o 
  -5   6   5       17.57       -0.59      6.42 o 
  -4   6   5       19.83       16.57      4.49 o 
  -3   6   5        7.66       13.44      3.70 o 
  -2   6   5      181.41      172.49     14.10 o 
  -1   6   5      101.96      104.75      8.65 o 
   0   6   5       90.65      102.88      7.29 o 
   1   6   5       89.39       73.52      7.78 o 
   2   6   5        1.51        8.61      2.65 o 
   3   6   5       47.79       59.17      8.12 o 
   4   6   5       21.85       23.08      4.08 o 
   5   6   5        0.97        9.20      6.48 o 
   6   6   5       13.70        6.26      4.72 o 
  -5   7   5       17.73       15.52      5.24 o 
  -4   7   5       35.41       44.38      7.36 o 
  -3   7   5      224.06      237.26     20.44 o 
  -2   7   5      338.88      381.03     33.47 o 
  -1   7   5        4.87        8.96      3.48 o 
   0   7   5       16.21       30.17      4.41 o 
   1   7   5      684.17      706.94     14.72 o 
   2   7   5      342.07      341.92     24.99 o 
   3   7   5       54.17       47.98      5.86 o 
   4   7   5      109.17       90.23      9.05 o 
   5   7   5      114.25       93.67     12.66 o 
  -4   8   5        9.35        9.90      3.01 o 
  -3   8   5       38.79       31.72      8.59 o 
  -2   8   5        1.43       10.25      5.98 o 
  -1   8   5        9.16       15.40      3.99 o 
   0   8   5        2.45        4.83      2.38 o 
   1   8   5        0.03        6.61      2.53 o 
   2   8   5       20.88       13.27      5.26 o 
   3   8   5       12.08       10.43      4.93 o 
   4   8   5        1.33        8.19      5.61 o 
  -3   9   5       10.67       13.16      6.66 o 
  -2   9   5       53.56       61.25      8.88 o 
  -1   9   5      113.31      106.85     14.26 o 
   0   9   5      153.27      176.22     27.99 o 
   1   9   5       84.40       81.06      8.91 o 
   2   9   5       30.51       35.79      7.39 o 
  -7   0   6       50.69       35.88      5.15 o 
  -6   0   6      374.46      356.99     29.09 o 
  -5   0   6     1251.13     1331.48     36.90 o 
  -4   0   6     4659.23     5078.55     72.26 o 
  -3   0   6      386.67      413.99     14.27 o 
  -2   0   6      193.60      207.03      8.78 o 
   0   0   6     8823.30     8839.05     41.82 o 
   1   0   6     2877.87     3041.00     22.77 o 
   2   0   6     1695.13     1579.60     23.34 o 
   3   0   6     2564.86     2829.70     31.56 o 
   4   0   6     2162.18     2223.30     40.19 o 
   5   0   6     1835.10     1986.22     47.39 o 
   6   0   6      129.19      116.56     10.18 o 
   7   0   6       56.04       64.41     16.54 o 
  -8   1   6        3.07       -2.21      4.51 o 
  -7   1   6        2.78        3.60      2.23 o 
  -6   1   6       13.66       12.40      2.78 o 
  -5   1   6        0.36        0.79      2.57 o 
  -4   1   6       58.72       73.37      5.97 o 
  -3   1   6        1.20        4.16      1.30 o 
  -2   1   6      197.35      204.95      5.13 o 
  -1   1   6        5.85        6.90      1.44 o 
   0   1   6       58.34       62.07      5.76 o 
   1   1   6      980.37      965.20      6.36 o 
   2   1   6       65.29       72.63      5.98 o 
   3   1   6      329.94      352.17     11.25 o 
   4   1   6       14.29       13.41      2.01 o 
   5   1   6       14.25       13.13      2.94 o 
   6   1   6       11.66       17.86      3.12 o 
   7   1   6        0.32        1.93      6.66 o 
  -8   2   6       44.44       51.38      8.16 o 
  -7   2   6      233.65      204.45     17.59 o 
  -6   2   6      321.91      351.68     17.68 o 
  -5   2   6      134.73      134.16      7.66 o 
  -4   2   6     1161.45     1147.41     18.16 o 
  -3   2   6     3892.67     4135.83     26.69 o 
  -2   2   6     2357.03     2265.67     16.88 o 
  -1   2   6     1144.38     1008.51      7.73 o 
   0   2   6       16.97       10.28      1.50 o 
   1   2   6     1835.20     1699.61     11.95 o 
   2   2   6     6049.10     6149.09     37.22 o 
   3   2   6      480.10      526.04     10.63 o 
   4   2   6      444.79      464.49     11.80 o 
   5   2   6     1353.67     1470.10     24.12 o 
   6   2   6      369.20      322.94     26.79 o 
   7   2   6       71.05       67.02     11.23 o 
  -7   3   6        4.64       10.09      4.47 o 
  -6   3   6       58.11       52.95      9.21 o 
  -5   3   6        2.54        8.78      5.58 o 
  -4   3   6      114.76      126.09     11.50 o 
  -3   3   6        0.57       10.27      2.98 o 
  -2   3   6       81.52       89.85      9.93 o 
  -1   3   6        4.02        8.81      2.95 o 
   0   3   6      146.79      148.40      6.03 o 
   1   3   6       41.17       45.96      3.08 o 
   2   3   6      320.64      347.60      8.22 o 
   3   3   6       77.03       96.57      8.48 o 
   4   3   6       47.38       45.06      5.44 o 
   5   3   6        0.85        2.93      2.47 o 
   6   3   6       25.66       34.63     13.09 o 
   7   3   6        0.10        5.29      6.91 o 
  -7   4   6       94.38       94.12      8.67 o 
  -6   4   6      219.13      240.79     19.90 o 
  -5   4   6      170.27      178.58     13.63 o 
  -4   4   6      166.77      150.23     10.74 o 
  -3   4   6      617.21      680.41     30.71 o 
  -2   4   6      969.67      953.26     15.05 o 
  -1   4   6      974.04      920.59     12.28 o 
   0   4   6      415.62      392.05     11.46 o 
   1   4   6      682.24      628.68     13.22 o 
   2   4   6     1198.47     1282.13     20.01 o 
   3   4   6      459.43      477.35     14.28 o 
   4   4   6      522.39      521.78     16.96 o 
   5   4   6      387.77      412.61     20.55 o 
   6   4   6      113.47      119.89     11.56 o 
   7   4   6       54.91       44.16     18.38 o 
  -7   5   6        0.01       -2.30      5.37 o 
  -6   5   6        0.66       -0.42      4.04 o 
  -5   5   6        0.78        7.86     10.29 o 
  -4   5   6        0.02        6.85      4.94 o 
  -3   5   6        9.79       11.13      4.11 o 
  -2   5   6      112.67      119.40      8.70 o 
  -1   5   6       70.44       64.80      5.45 o 
   0   5   6       96.17       95.98      6.09 o 
   1   5   6        8.72       10.84      2.65 o 
   2   5   6       23.74       15.99      2.62 o 
   3   5   6        0.21        5.96      3.33 o 
   4   5   6       51.67       45.94      9.31 o 
   5   5   6        1.30       -0.14      3.30 o 
   6   5   6       21.84       22.44     10.53 o 
  -6   6   6       11.49       13.22      5.24 o 
  -5   6   6       39.04       39.20      9.02 o 
  -4   6   6      348.05      355.82     30.21 o 
  -3   6   6      109.05      111.56     12.10 o 
  -2   6   6        6.36       14.14      5.13 o 
  -1   6   6     1070.63     1141.64     29.67 o 
   0   6   6      705.45      753.93     21.78 o 
   1   6   6       18.49       21.22      3.09 o 
   2   6   6      399.86      388.86     13.63 o 
   3   6   6      384.18      421.32     20.26 o 
   4   6   6       72.03       69.89      6.30 o 
   5   6   6       34.09       43.15      9.31 o 
   6   6   6       83.12       61.50     13.78 o 
  -5   7   6        0.81        8.95      6.94 o 
  -4   7   6       12.14       17.17      4.80 o 
  -3   7   6       44.70       62.97      6.42 o 
  -2   7   6        5.85       10.74      3.26 o 
  -1   7   6        0.16        8.28      3.06 o 
   0   7   6       63.51       68.54      7.25 o 
   1   7   6       25.05       34.52      5.34 o 
   2   7   6        7.24       15.98      3.45 o 
   3   7   6        0.52        0.62      4.08 o 
   4   7   6       14.85       16.40      4.01 o 
   5   7   6        1.26       16.17      5.67 o 
  -4   8   6       87.53       77.33      8.05 o 
  -3   8   6      122.26      143.56     12.36 o 
  -2   8   6       38.29       35.68      6.13 o 
  -1   8   6      216.59      243.31     22.94 o 
   0   8   6      235.55      227.62     17.56 o 
   1   8   6      144.64      138.77     12.95 o 
   2   8   6      134.18      137.34     11.55 o 
   3   8   6        8.24        5.48      3.33 o 
   4   8   6       25.59       34.50      7.57 o 
  -2   9   6       40.39       32.39      6.67 o 
  -1   9   6        2.78       -2.86      3.80 o 
   0   9   6        0.75        9.14      4.94 o 
   1   9   6        0.00        9.80      6.62 o 
   2   9   6        6.59        8.53      4.35 o 
  -8   1   7       21.44       19.47      5.24 o 
  -7   1   7       49.96       47.06      4.42 o 
  -6   1   7      154.65      148.72     10.31 o 
  -5   1   7      615.18      652.35     20.82 o 
  -4   1   7     1061.41     1125.01     18.95 o 
  -3   1   7      602.30      503.45      7.12 o 
  -2   1   7     1548.04     1458.10     10.69 o 
  -1   1   7      655.98      610.91      4.40 o 
   0   1   7      645.50      591.73     13.44 o 
   1   1   7     4410.70     4379.86     18.83 o 
   2   1   7     6131.44     6470.33     35.12 o 
   3   1   7     2839.74     2981.60     29.80 o 
   4   1   7     1621.42     1703.23     29.11 o 
   5   1   7     1289.89     1411.27     23.64 o 
   6   1   7      199.67      213.79     18.09 o 
   7   1   7       54.33       51.49      8.54 o 
  -8   2   7        5.76        8.60      4.80 o 
  -7   2   7        8.06       12.68      3.62 o 
  -6   2   7       75.43       67.50      6.02 o 
  -5   2   7        4.11        4.23      2.05 o 
  -4   2   7       25.07       20.50      3.63 o 
  -3   2   7        0.20        1.81      1.57 o 
  -2   2   7       73.09       80.49      4.91 o 
  -1   2   7       90.24      105.49      3.95 o 
   0   2   7        0.37        8.56      2.77 o 
   1   2   7       37.64       36.60      3.08 o 
   2   2   7        9.30        5.65      3.08 o 
   3   2   7        0.38        2.32      2.07 o 
   4   2   7      178.22      148.92      9.90 o 
   5   2   7       66.24       58.78      7.14 o 
   6   2   7       18.51        9.05      3.02 o 
   7   2   7        0.01        7.28      4.73 o 
  -7   3   7      111.86      108.66     10.17 o 
  -6   3   7       11.25        7.40      2.68 o 
  -5   3   7      357.81      423.69     29.82 o 
  -4   3   7      916.44     1031.83     25.90 o 
  -3   3   7      598.48      586.88     14.30 o 
  -2   3   7     1918.38     1853.33     22.57 o 
  -1   3   7     1136.50     1052.68     10.66 o 
   0   3   7      652.52      591.58      8.40 o 
   1   3   7     2428.28     2551.27     21.58 o 
   2   3   7     1986.68     1981.09     19.87 o 
   3   3   7     2170.48     2225.63     29.31 o 
   4   3   7      735.12      820.80     21.80 o 
   5   3   7      250.50      231.73     18.92 o 
   6   3   7      346.47      323.89     24.38 o 
   7   3   7      112.67       99.39     12.48 o 
  -7   4   7        2.81        4.20      4.04 o 
  -6   4   7       45.06       46.18      7.10 o 
  -5   4   7       19.62       22.63      5.29 o 
  -4   4   7       28.28       32.53      4.98 o 
  -3   4   7        0.01        7.70      3.69 o 
  -2   4   7        3.27       13.20      6.59 o 
  -1   4   7       96.44      106.07      7.92 o 
   0   4   7        0.00        7.22      1.72 o 
   1   4   7        2.88        4.57      2.06 o 
   2   4   7        0.48        2.92      2.58 o 
   3   4   7       23.32       20.80      5.92 o 
   4   4   7      128.21      114.98     10.70 o 
   5   4   7       53.24       37.69      4.83 o 
   6   4   7        9.16       12.51      5.97 o 
   7   4   7       11.68       11.24      6.56 o 
  -7   5   7       21.79       29.84      5.05 o 
  -6   5   7      122.47      117.97      9.65 o 
  -5   5   7      276.24      301.33     28.46 o 
  -4   5   7      242.22      303.90     25.74 o 
  -3   5   7      295.18      315.19     24.29 o 
  -2   5   7      908.25      924.92     26.43 o 
  -1   5   7     1161.95     1180.09     21.63 o 
   0   5   7     1706.77     1670.21     24.55 o 
   1   5   7      461.64      507.72     12.53 o 
   2   5   7       85.43      101.16     10.30 o 
   3   5   7      944.60      972.59     20.59 o 
   4   5   7      698.64      800.07     35.15 o 
   5   5   7       99.85       89.59     11.29 o 
   6   5   7       43.60       46.36      7.12 o 
  -6   6   7        0.03        4.72      4.88 o 
  -5   6   7        9.48       16.56      4.74 o 
  -4   6   7       24.64       26.54      5.91 o 
  -3   6   7        0.04        3.42      6.78 o 
  -2   6   7       15.70       14.94      8.95 o 
  -1   6   7      137.39      144.93      9.03 o 
   0   6   7        9.46       12.21      2.54 o 
   1   6   7       17.40       24.03      4.27 o 
   2   6   7       57.92       55.46      5.71 o 
   3   6   7       28.70       25.76      4.98 o 
   4   6   7        2.35        5.30      2.76 o 
   5   6   7        3.20        9.05      3.73 o 
   6   6   7        9.46       16.00     10.34 o 
  -5   7   7        8.89       17.08      3.80 o 
  -4   7   7      120.82      137.03     11.87 o 
  -3   7   7      833.75      847.38     17.21 o 
  -2   7   7      338.52      333.49     30.75 o 
  -1   7   7       11.16       15.71      3.82 o 
   0   7   7      459.41      414.37     15.87 o 
   1   7   7      753.07      819.93     24.72 o 
   2   7   7      236.86      239.90     16.69 o 
   3   7   7       89.65       76.35      7.94 o 
   4   7   7       40.02       36.71      6.42 o 
   5   7   7      108.30      104.08     17.40 o 
  -4   8   7       10.54       25.18      6.07 o 
  -3   8   7       72.79       69.06      8.37 o 
  -2   8   7       48.82       36.89      6.58 o 
  -1   8   7        5.44       14.13      5.75 o 
   0   8   7        0.08        4.14      3.65 o 
   1   8   7       34.23       34.05      4.37 o 
   2   8   7        2.03        3.49      5.44 o 
   3   8   7       23.43       22.58      4.42 o 
   4   8   7        0.26        4.86      3.91 o 
  -2   9   7       97.20       85.43      8.87 o 
  -1   9   7      190.91      180.56     25.04 o 
   0   9   7      208.36      181.04     26.02 o 
   1   9   7       60.92       53.17      9.31 o 
   2   9   7       36.05       32.28      6.23 o 
  -7   0   8       23.57       14.79      4.09 o 
  -6   0   8       14.12       22.11      4.10 o 
  -5   0   8     1892.92     1930.30     94.82 o 
  -4   0   8     1190.91     1274.29     28.69 o 
  -3   0   8        5.15        6.81      3.36 o 
  -2   0   8     4248.87     4071.27     31.80 o 
  -1   0   8    12835.74    12338.13    153.41 o 
   0   0   8      574.22      587.38      8.31 o 
   1   0   8      317.88      193.57      4.52 o 
   2   0   8     4428.47     4541.51     89.35 o 
   3   0   8     1413.80     1384.77     20.66 o 
   4   0   8      471.59      417.13     14.25 o 
   5   0   8      342.08      375.01     15.09 o 
   6   0   8      444.45      499.88     31.22 o 
   7   0   8      184.75      154.81     23.76 o 
  -8   1   8        0.02        0.73      4.48 o 
  -7   1   8        0.04        6.76      3.00 o 
  -6   1   8        0.10        3.67      2.31 o 
  -5   1   8        9.23        7.61      2.02 o 
  -4   1   8       12.53       20.10      2.39 o 
  -3   1   8        6.39        4.81      1.56 o 
  -2   1   8      212.74      207.37      5.20 o 
  -1   1   8      294.19      271.94      5.84 o 
   0   1   8       38.21       39.67      5.52 o 
   1   1   8      720.42      728.26     10.78 o 
   2   1   8      914.67      992.80      9.10 o 
   3   1   8       76.08       66.39      6.61 o 
   4   1   8        1.81        6.06      3.49 o 
   5   1   8      160.85      152.66     10.19 o 
   6   1   8        1.01        1.59      4.75 o 
   7   1   8        4.03        6.49      4.57 o 
  -8   2   8       25.16       18.06      3.78 o 
  -7   2   8       58.63       58.94      7.60 o 
  -6   2   8       35.61       44.02      6.42 o 
  -5   2   8      348.56      325.09     17.74 o 
  -4   2   8     1402.85     1407.93     27.62 o 
  -3   2   8     2050.15     2122.74     21.11 o 
  -2   2   8     2898.11     2714.87     20.94 o 
  -1   2   8      895.78      746.27      8.93 o 
   0   2   8       94.32       84.69      4.92 o 
   1   2   8     6516.59     6432.16     34.98 o 
   2   2   8     2925.36     2886.24     20.50 o 
   3   2   8       59.36       72.80      5.31 o 
   4   2   8      778.26      761.16     20.71 o 
   5   2   8      654.34      662.40     17.05 o 
   6   2   8      243.39      213.77     26.81 o 
   7   2   8      192.02      184.24     19.22 o 
  -7   3   8        0.30        5.40      3.99 o 
  -6   3   8        5.41        3.18      3.58 o 
  -5   3   8        1.63        8.64      6.05 o 
  -4   3   8       12.67       20.30      4.33 o 
  -3   3   8      106.58      114.74      9.26 o 
  -2   3   8      129.38      161.63     14.53 o 
  -1   3   8        8.52        9.12      1.38 o 
   0   3   8       20.71       17.97      2.00 o 
   1   3   8      120.75      141.68     10.07 o 
   2   3   8      555.52      569.71      9.19 o 
   3   3   8      208.54      227.31     11.34 o 
   4   3   8      193.68      210.41     13.08 o 
   5   3   8       59.40       57.26      9.07 o 
   6   3   8        6.17        9.29      3.78 o 
   7   3   8        0.90        6.97      5.10 o 
  -7   4   8       70.27       61.24      8.43 o 
  -6   4   8      311.00      315.52     24.32 o 
  -5   4   8      376.07      386.66     30.80 o 
  -4   4   8      629.86      633.02     26.34 o 
  -3   4   8      661.81      706.02     29.48 o 
  -2   4   8     1040.73     1071.46     23.48 o 
  -1   4   8     1482.87     1408.55     16.65 o 
   0   4   8      889.45      849.18     12.47 o 
   1   4   8     1274.25     1257.63     15.23 o 
   2   4   8      232.98      228.86     10.03 o 
   3   4   8      323.93      348.01     14.42 o 
   4   4   8     2074.57     2163.69     56.87 o 
   5   4   8      360.14      326.19     27.91 o 
   6   4   8        3.00        9.31      4.07 o 
   7   4   8      122.79      108.73     26.83 o 
  -7   5   8        0.65        1.97      9.96 o 
  -6   5   8        1.68        0.80      6.65 o 
  -5   5   8        0.03        9.14      4.41 o 
  -4   5   8       25.63       13.91      5.35 o 
  -3   5   8       61.78       70.57      6.89 o 
  -2   5   8        5.78       24.46      6.01 o 
  -1   5   8       63.74       67.29      5.05 o 
   0   5   8       14.13       20.13      2.90 o 
   1   5   8       57.23       64.13      6.35 o 
   2   5   8       37.42       32.88      4.62 o 
   3   5   8      188.44      202.26     13.96 o 
   4   5   8      143.47      128.68      9.25 o 
   5   5   8        5.94        5.10      5.20 o 
   6   5   8        3.44       11.82      5.16 o 
  -6   6   8       96.32       98.85      9.35 o 
  -5   6   8      210.19      210.31     20.04 o 
  -4   6   8      365.01      384.00     32.07 o 
  -3   6   8      375.49      399.85     27.16 o 
  -2   6   8      341.72      362.89     21.46 o 
  -1   6   8      644.30      628.97     17.38 o 
   0   6   8      311.23      304.38     16.47 o 
   1   6   8      237.16      237.11     16.63 o 
   2   6   8      685.65      672.08     15.63 o 
   3   6   8      511.87      539.78     25.08 o 
   4   6   8      270.99      275.78     19.52 o 
   5   6   8      108.47       92.07      8.05 o 
  -5   7   8        5.00       11.39      3.90 o 
  -4   7   8       19.83        8.98      5.82 o 
  -3   7   8       12.40       16.96      5.65 o 
  -2   7   8        0.21       16.12      4.08 o 
  -1   7   8       12.06       14.56      3.90 o 
   0   7   8       78.53       81.63      6.04 o 
   1   7   8        0.98       16.87      3.05 o 
   2   7   8       40.71       33.19      3.49 o 
   3   7   8       29.33       24.46      4.95 o 
   4   7   8        8.91       13.12      4.29 o 
   5   7   8       10.25        8.34     12.84 o 
  -4   8   8      118.61      116.67     10.27 o 
  -3   8   8      179.10      168.41     16.60 o 
  -2   8   8      108.42      117.27     12.43 o 
  -1   8   8      135.45      133.24     12.96 o 
   0   8   8      132.65      128.02     10.77 o 
   1   8   8      287.99      268.47     28.32 o 
   2   8   8      346.72      321.74     28.78 o 
   3   8   8       79.22       73.33      8.10 o 
   4   8   8       66.62       55.22     15.43 o 
  -2   9   8       68.74       58.58      8.46 o 
  -1   9   8        3.70       12.49      6.66 o 
   0   9   8        1.23        6.74      5.76 o 
   1   9   8        5.86        6.43      5.34 o 
   2   9   8        3.67       11.42      9.60 o 
  -8   1   9       17.66       19.08      5.34 o 
  -7   1   9       41.12       54.97      7.75 o 
  -6   1   9      438.59      424.05     19.12 o 
  -5   1   9      991.19     1049.38     26.25 o 
  -4   1   9      487.20      484.66     13.19 o 
  -3   1   9     3237.26     3241.80     27.42 o 
  -2   1   9     4408.39     4345.01     26.76 o 
  -1   1   9      151.06      104.17      7.24 o 
   0   1   9     3344.90     3029.87     17.13 o 
   1   1   9      368.12      301.17      4.76 o 
   2   1   9      317.57      445.63      7.84 o 
   3   1   9      909.22      792.99     21.16 o 
   4   1   9      241.47      242.72     11.08 o 
   5   1   9       79.19       76.33      8.58 o 
   6   1   9      303.53      320.19     17.69 o 
   7   1   9      102.44      101.78      9.69 o 
  -8   2   9        0.15       -0.45      4.42 o 
  -7   2   9       35.81       21.61      4.99 o 
  -6   2   9       12.62       13.59      4.71 o 
  -5   2   9        2.52        6.08      3.36 o 
  -4   2   9        0.56        2.27      1.82 o 
  -3   2   9       87.08       73.79      6.67 o 
  -2   2   9       80.21       91.19      5.10 o 
  -1   2   9       42.86       56.79      3.28 o 
   0   2   9      120.08      134.22     10.35 o 
   1   2   9      197.98      213.33      7.82 o 
   2   2   9      624.62      609.45     26.15 o 
   3   2   9      144.31      131.89     11.13 o 
   4   2   9      148.08      147.45     11.95 o 
   5   2   9       90.14       88.76      7.69 o 
   6   2   9       33.34       25.31      4.26 o 
   7   2   9        0.67        1.55      5.90 o 
  -7   3   9       50.24       48.96      9.46 o 
  -6   3   9       97.03       93.03      6.63 o 
  -5   3   9      683.09      743.90     26.39 o 
  -4   3   9     1393.60     1533.96     33.85 o 
  -3   3   9     1320.76     1287.64     27.54 o 
  -2   3   9      944.82      952.62     12.89 o 
  -1   3   9     1184.30     1129.94     13.01 o 
   0   3   9     2171.71     2158.00     19.20 o 
   1   3   9     1295.72     1205.15     14.19 o 
   2   3   9      818.81      723.20     12.85 o 
   3   3   9      283.40      289.91     14.82 o 
   4   3   9       11.13       11.38      4.51 o 
   5   3   9      310.90      320.66     23.58 o 
   6   3   9      426.20      349.46     41.47 o 
   7   3   9       50.23       42.93      6.70 o 
  -7   4   9       25.94       22.50      4.71 o 
  -6   4   9        7.73        7.41      4.77 o 
  -5   4   9       33.30       34.60      5.79 o 
  -4   4   9        5.75        5.30      5.05 o 
  -3   4   9       54.85       56.23      7.05 o 
  -2   4   9      117.80      116.97     10.35 o 
  -1   4   9       14.09       19.32      2.32 o 
   0   4   9       57.48       57.47      3.93 o 
   1   4   9       27.82       33.34      3.17 o 
   2   4   9        2.49        6.36      3.22 o 
   3   4   9        0.65        2.71      1.86 o 
   4   4   9       63.90       64.59     10.35 o 
   5   4   9       14.77       17.39      5.40 o 
   6   4   9        2.70       -5.17      6.73 o 
  -7   5   9       39.07       31.19      5.68 o 
  -6   5   9      267.80      266.41     14.14 o 
  -5   5   9      370.39      440.92     18.03 o 
  -4   5   9      248.39      258.93     16.96 o 
  -3   5   9      404.79      429.00     42.52 o 
  -2   5   9      751.58      732.33     32.24 o 
  -1   5   9     1267.16     1251.26     23.46 o 
   0   5   9     2077.54     2105.37     37.04 o 
   1   5   9      527.27      566.96     12.95 o 
   2   5   9      243.67      231.39     13.24 o 
   3   5   9      787.79      830.80     20.79 o 
   4   5   9      378.23      380.92     19.20 o 
   5   5   9       75.89       74.69     10.75 o 
   6   5   9       45.25       42.26      6.23 o 
  -6   6   9        1.74        9.32      4.64 o 
  -5   6   9        0.18        3.52      5.40 o 
  -4   6   9        5.56        8.56      6.84 o 
  -3   6   9        0.38        8.85      5.78 o 
  -2   6   9        6.64       13.60      5.71 o 
  -1   6   9       45.06       55.43      6.32 o 
   0   6   9        3.57        8.01      1.92 o 
   1   6   9        2.05        8.05      2.97 o 
   2   6   9        0.12        4.37      3.93 o 
   3   6   9       37.35       39.15      4.62 o 
   4   6   9       55.97       36.01      8.74 o 
   5   6   9        0.15        0.61      7.55 o 
  -5   7   9       22.32       23.42      6.21 o 
  -4   7   9       61.67       76.22     10.79 o 
  -3   7   9      785.81      855.31     41.24 o 
  -2   7   9      451.65      471.40     42.26 o 
  -1   7   9       11.75       11.68      4.57 o 
   0   7   9      673.21      680.95     24.18 o 
   1   7   9      922.37     1051.83     26.50 o 
   2   7   9      211.00      199.40     15.13 o 
   3   7   9      219.36      197.32     16.27 o 
   4   7   9      125.67      149.73     10.84 o 
   5   7   9       69.75       47.20      8.31 o 
  -4   8   9        0.84        3.44      8.03 o 
  -3   8   9        0.52       12.34      5.84 o 
  -2   8   9       29.43       33.37      7.20 o 
  -1   8   9        9.54       20.19      4.85 o 
   0   8   9        1.78        9.30      5.17 o 
   1   8   9       24.36       22.20      4.48 o 
   2   8   9        6.95        8.95      5.16 o 
   3   8   9       54.54       51.59      6.02 o 
  -2   9   9      116.39       95.43     11.26 o 
  -1   9   9      208.54      171.18     33.06 o 
   0   9   9      166.33      159.90     24.33 o 
   1   9   9       46.29       42.99      8.29 o 
  -8   0  10       48.92       46.69     19.69 o 
  -7   0  10      105.41       80.04      9.45 o 
  -6   0  10      568.15      597.23     21.35 o 
  -5   0  10     1500.33     1515.59     58.14 o 
  -4   0  10      516.23      481.56     28.19 o 
  -3   0  10       51.22       49.81      5.73 o 
  -2   0  10     3666.69     3618.14     32.55 o 
  -1   0  10    11244.46    10768.54    162.84 o 
   0   0  10     1119.33     1022.26     11.28 o 
   1   0  10      829.75      955.78      9.15 o 
   2   0  10      434.45      366.06     15.67 o 
   3   0  10     3316.64     3532.30     65.60 o 
   4   0  10      202.59      197.20     22.05 o 
   6   0  10      263.58      270.64     37.88 o 
   7   0  10       34.79       30.27      7.94 o 
  -8   1  10        0.66        2.87      3.45 o 
  -7   1  10        6.59       14.81      3.00 o 
  -6   1  10        0.41        7.10      2.28 o 
  -5   1  10        0.70        1.89      3.16 o 
  -4   1  10       13.70       11.10      2.30 o 
  -3   1  10      109.32      116.48      5.82 o 
  -2   1  10       21.86       19.01      1.87 o 
  -1   1  10     1383.41     1368.58     26.90 o 
   0   1  10      320.14      314.64     19.99 o 
   1   1  10        7.63       10.70      2.79 o 
   2   1  10        0.18       -0.77      4.89 o 
   3   1  10       23.92       25.39      3.18 o 
   4   1  10       30.16       28.18      4.43 o 
   5   1  10       18.56       10.35      5.99 o 
   6   1  10       17.82       14.73      6.77 o 
   7   1  10        1.65       -3.22      6.79 o 
  -8   2  10       54.66       33.96      6.19 o 
  -7   2  10      205.56      189.02     15.41 o 
  -6   2  10      244.88      271.73     21.04 o 
  -5   2  10      155.21      139.74      8.35 o 
  -4   2  10     1568.07     1531.46     29.19 o 
  -3   2  10     3518.44     3693.82     41.50 o 
  -2   2  10      869.32      846.14     10.87 o 
  -1   2  10     1010.73      909.79     10.18 o 
   0   2  10     1935.34     1827.37     52.31 o 
   1   2  10     2034.08     1899.89     17.35 o 
   2   2  10      633.16      650.83     14.30 o 
   3   2  10       73.38       76.42      4.91 o 
   4   2  10      176.67      184.08     13.26 o 
   5   2  10      220.99      221.25     13.13 o 
   6   2  10      160.50      168.21     13.16 o 
   7   2  10       29.08       39.14     12.99 o 
  -7   3  10       11.54        8.37      4.18 o 
  -6   3  10        1.90        5.94      5.24 o 
  -5   3  10       29.78       22.17      7.99 o 
  -4   3  10       35.89       32.06      5.05 o 
  -3   3  10       13.11       14.82      6.25 o 
  -2   3  10        8.69        5.84      4.50 o 
  -1   3  10      353.41      360.09      6.51 o 
   0   3  10      791.74      843.19     10.38 o 
   1   3  10      358.95      401.57      8.19 o 
   2   3  10       42.66       46.50      4.42 o 
   3   3  10       13.64       17.64      2.53 o 
   4   3  10        0.01        5.86      2.91 o 
   5   3  10        2.31        7.76      4.43 o 
   6   3  10        5.65        8.59      3.36 o 
   7   3  10        2.07        3.30      6.32 o 
  -7   4  10       60.50       45.86      5.17 o 
  -6   4  10      289.61      361.35     19.15 o 
  -5   4  10      182.34      187.66     14.67 o 
  -4   4  10      670.73      721.39     18.75 o 
  -3   4  10     1606.21     1755.77     39.30 o 
  -2   4  10     1170.70     1166.65     27.78 o 
  -1   4  10     1628.64     1588.33     21.46 o 
   0   4  10     1500.35     1489.93     20.86 o 
   1   4  10     1250.01     1233.95     19.40 o 
   2   4  10      175.35      199.66      9.50 o 
   3   4  10        8.40        7.20      1.88 o 
   4   4  10      534.32      529.69     19.99 o 
   5   4  10      229.56      223.92     16.71 o 
   6   4  10        3.16       17.86      8.99 o 
  -7   5  10        4.84       -0.45      5.14 o 
  -6   5  10        3.97        9.61      4.02 o 
  -5   5  10       45.97       37.31      5.53 o 
  -4   5  10       42.15       47.43      9.39 o 
  -3   5  10      114.86      110.10     10.69 o 
  -2   5  10       99.99       91.95     12.70 o 
  -1   5  10       17.04       13.68      2.89 o 
   0   5  10       69.11       74.51      6.49 o 
   1   5  10        6.27       12.54      2.78 o 
   2   5  10       30.79       27.87      3.75 o 
   3   5  10       31.58       26.91      3.52 o 
   4   5  10        9.99        7.04      3.38 o 
   5   5  10       26.18       24.96      4.82 o 
   6   5  10       11.26        8.02      4.59 o 
  -6   6  10       81.06       90.43      9.78 o 
  -5   6  10      287.34      288.64     23.42 o 
  -4   6  10      202.69      191.14     30.40 o 
  -3   6  10      324.69      348.76     30.38 o 
  -2   6  10     1337.02     1419.82     22.46 o 
  -1   6  10     1050.32     1053.64     20.43 o 
   0   6  10      210.81      208.09     13.37 o 
   1   6  10      465.63      441.41     15.17 o 
   2   6  10      447.06      482.60     17.80 o 
   3   6  10      123.55      119.85      8.69 o 
   4   6  10       77.23       61.68      7.41 o 
   5   6  10       34.78       25.71      4.33 o 
  -5   7  10        0.22        2.38      6.27 o 
  -4   7  10        0.01       -4.80      4.80 o 
  -3   7  10        0.17       11.97      5.65 o 
  -2   7  10        0.12       -1.37      6.14 o 
  -1   7  10       13.12       12.47      3.79 o 
   0   7  10        6.11       14.53      2.95 o 
   1   7  10        5.94       12.12      4.22 o 
   2   7  10        3.15        0.87      3.65 o 
   3   7  10        0.93        1.25      3.05 o 
   4   7  10        1.86        3.41      3.85 o 
  -4   8  10      129.79      130.88     11.35 o 
  -3   8  10      167.95      149.56     17.70 o 
  -2   8  10      246.49      208.48     19.46 o 
  -1   8  10      227.25      203.25     19.30 o 
   0   8  10      171.97      175.70     13.01 o 
   1   8  10      265.51      224.01     24.34 o 
   2   8  10      126.61      111.35      9.98 o 
   3   8  10       59.32       43.85     14.30 o 
  -2   9  10        2.54        3.42      5.66 o 
  -1   9  10        0.00       11.71      6.17 o 
   0   9  10       20.10       21.32      7.12 o 
   1   9  10        0.37       -0.57      5.28 o 
  -8   1  11       34.21       34.59      9.24 o 
  -7   1  11      238.66      215.07     20.56 o 
  -6   1  11      135.75      102.75      7.02 o 
  -5   1  11      130.84      167.59      8.36 o 
  -4   1  11     1438.55     1485.95     24.69 o 
  -3   1  11     2295.11     2131.28     21.58 o 
  -2   1  11     2508.19     2546.87     18.25 o 
  -1   1  11    11207.69    11573.82     49.29 o 
   0   1  11     8452.17     8427.79     37.89 o 
   1   1  11      104.58       94.10      5.36 o 
   2   1  11      290.66      227.90      8.32 o 
   3   1  11      846.13      841.25     23.24 o 
   4   1  11      148.18      162.57     12.91 o 
   5   1  11      102.03      102.60      9.06 o 
   6   1  11       29.83       30.64      4.22 o 
   7   1  11       18.63       16.70      3.49 o 
  -8   2  11        5.14        3.30      4.87 o 
  -7   2  11        0.41        0.52      4.35 o 
  -6   2  11        6.91       15.42      4.25 o 
  -5   2  11       13.25        8.52      2.94 o 
  -4   2  11      111.98      113.10      8.36 o 
  -3   2  11       20.06       20.42      3.31 o 
  -2   2  11        7.77        4.26      1.95 o 
  -1   2  11      355.05      387.36      6.39 o 
   0   2  11       57.28       60.49      5.63 o 
   1   2  11       85.86       99.05      6.64 o 
   2   2  11       32.59       24.15      2.12 o 
   3   2  11       88.01       94.63      8.42 o 
   4   2  11      114.19      114.38     11.58 o 
   5   2  11        1.65        2.57      3.59 o 
   6   2  11       40.54       39.40      9.19 o 
   7   2  11       16.84       11.38      6.06 o 
  -7   3  11       38.72       59.63      8.02 o 
  -6   3  11       68.82       75.95      6.31 o 
  -5   3  11      143.72      166.88     12.91 o 
  -4   3  11      801.47      835.75     31.95 o 
  -3   3  11     1987.85     1988.76     38.35 o 
  -2   3  11     1776.95     1686.62     22.63 o 
  -1   3  11     2245.69     2270.20     26.04 o 
   0   3  11     1449.91     1421.28     15.39 o 
   1   3  11      322.91      317.12     14.80 o 
   2   3  11     1931.22     1951.52     25.51 o 
   3   3  11      333.22      335.16     15.81 o 
   4   3  11       43.19       34.21      3.91 o 
   5   3  11      363.81      347.63     26.66 o 
   6   3  11      210.29      183.54     18.84 o 
   7   3  11        0.77        7.28      5.29 o 
  -7   4  11        0.07       14.13      4.54 o 
  -6   4  11        8.04       -0.32      3.72 o 
  -5   4  11       37.74       41.62      6.32 o 
  -4   4  11        0.54        9.40      4.44 o 
  -3   4  11       98.31      102.58     10.06 o 
  -2   4  11       68.82       81.75      6.33 o 
  -1   4  11        7.66        2.80      2.03 o 
   0   4  11       50.62       57.27      4.13 o 
   1   4  11      113.61      121.97      8.23 o 
   2   4  11        6.80        6.19      2.40 o 
   3   4  11        0.76        0.06      1.99 o 
   4   4  11        6.06        7.46      4.77 o 
   5   4  11        4.95        3.72      4.33 o 
   6   4  11        4.51        3.75      3.96 o 
  -6   5  11      149.07      155.01     13.64 o 
  -5   5  11      163.31      181.07     13.05 o 
  -4   5  11       77.31       92.08      9.37 o 
  -3   5  11      516.92      528.32     18.96 o 
  -2   5  11      924.13      910.47     27.91 o 
  -1   5  11      715.46      665.02     17.06 o 
   0   5  11      432.58      389.48     13.70 o 
   1   5  11       68.10       76.51      7.34 o 
   2   5  11      318.85      340.59     13.55 o 
   3   5  11      429.79      433.97     22.88 o 
   4   5  11      144.18      156.71     15.28 o 
   5   5  11      112.61      103.49     12.51 o 
   6   5  11       18.23       33.88      8.12 o 
  -6   6  11        0.69       -7.52      8.03 o 
  -5   6  11        3.61        4.68      6.35 o 
  -4   6  11       69.99       79.78      8.31 o 
  -3   6  11       15.86       14.15      5.66 o 
  -2   6  11       37.59       37.30      8.83 o 
  -1   6  11       13.24       15.34      4.49 o 
   0   6  11        0.46        2.69      2.11 o 
   1   6  11        0.96        6.86      2.68 o 
   2   6  11       14.45       21.53      4.58 o 
   3   6  11       45.52       37.91      3.96 o 
   4   6  11        7.03       17.90      8.49 o 
   5   6  11       24.35       18.02      4.52 o 
  -5   7  11       30.95       26.85      9.20 o 
  -4   7  11      143.71      156.19     16.44 o 
  -3   7  11      295.17      273.25     25.29 o 
  -2   7  11       95.79       97.94     10.37 o 
  -1   7  11       15.39       21.60      4.13 o 
   0   7  11      346.82      368.56     26.28 o 
   1   7  11      350.44      376.37     17.95 o 
   2   7  11       37.18       39.25      4.55 o 
   3   7  11       44.12       40.01      8.41 o 
   4   7  11      132.87       99.58     14.52 o 
  -4   8  11        0.03       14.96      4.68 o 
  -3   8  11       29.99       20.68      5.34 o 
  -2   8  11       36.06       35.64      7.80 o 
  -1   8  11        2.81        6.85      6.60 o 
   0   8  11        0.27        6.23      5.82 o 
   1   8  11       15.51        5.26      4.42 o 
   2   8  11        1.72        1.17      3.76 o 
   3   8  11        8.84        7.92      4.02 o 
  -2   9  11       50.20       36.25      9.74 o 
  -1   9  11      140.46      140.89     17.77 o 
   0   9  11       86.78       71.01      8.63 o 
   1   9  11        8.88       14.54      5.33 o 
  -8   0  12       27.74       27.24     13.38 o 
  -7   0  12       58.17       54.98     15.26 o 
  -6   0  12       50.39       60.59     12.49 o 
  -5   0  12      769.35      790.33     24.72 o 
  -4   0  12     1136.35     1184.34     52.52 o 
  -3   0  12       10.63       12.80      4.68 o 
  -2   0  12     4741.86     4807.62     57.79 o 
  -1   0  12    12115.25    12719.19     58.51 o 
   0   0  12      128.42      125.94      7.57 o 
   1   0  12      644.63      573.51      8.53 o 
   2   0  12     1561.74     1516.29     30.85 o 
   3   0  12      245.25      200.59     19.90 o 
   4   0  12      504.20      567.69     50.15 o 
   5   0  12      103.29       99.08     16.43 o 
   6   0  12       79.18       87.43     33.44 o 
   7   0  12      126.11      119.41     16.23 o 
  -8   1  12        4.43       12.05      5.90 o 
  -7   1  12        0.18        4.22      3.41 o 
  -6   1  12        6.85        4.71      6.41 o 
  -5   1  12       14.33       12.77      2.45 o 
  -4   1  12       24.66       22.40      3.97 o 
  -3   1  12        1.89        3.47      3.05 o 
  -2   1  12       10.92       14.07      1.59 o 
  -1   1  12       67.02       59.52      4.87 o 
   0   1  12      209.57      217.01      5.72 o 
   1   1  12        3.67        4.53      1.28 o 
   2   1  12      162.08      153.46      8.52 o 
   3   1  12       34.99       40.19      3.83 o 
   4   1  12        1.41        9.32      3.70 o 
   5   1  12        0.04        8.42      4.51 o 
   6   1  12        0.81       10.01      4.03 o 
   7   1  12        6.67       12.04      4.90 o 
  -8   2  12       83.57       77.18     10.20 o 
  -7   2  12      132.99      126.93     13.15 o 
  -6   2  12        8.46       21.36      5.34 o 
  -5   2  12       51.78       56.21      6.16 o 
  -4   2  12     1246.22     1318.26     42.27 o 
  -3   2  12     1517.82     1630.18     26.48 o 
  -2   2  12     1017.29     1031.02     13.39 o 
  -1   2  12      787.54      706.84      9.03 o 
   0   2  12     1276.30     1277.73     15.08 o 
   1   2  12     2868.83     2776.23     22.18 o 
   2   2  12      516.95      510.47     10.84 o 
   3   2  12       29.93       26.79      3.20 o 
   4   2  12      372.96      343.04     21.79 o 
   5   2  12      135.23      149.92     14.17 o 
   6   2  12       75.75       76.53      9.32 o 
   7   2  12       83.27       67.11     15.31 o 
  -7   3  12        2.94        6.16      4.48 o 
  -6   3  12        0.03        6.34      4.42 o 
  -5   3  12       28.40       25.28      4.62 o 
  -4   3  12       19.86       18.16      4.21 o 
  -3   3  12        4.71        9.45      5.36 o 
  -2   3  12      318.56      349.23     10.09 o 
  -1   3  12     1087.03     1181.61     14.66 o 
   0   3  12       15.60       15.01      2.62 o 
   1   3  12      433.93      468.17     10.73 o 
   2   3  12       38.71       34.32      4.84 o 
   3   3  12       18.78       17.91      2.76 o 
   4   3  12       50.34       39.75      4.44 o 
   5   3  12       33.41       23.43      8.64 o 
   6   3  12        0.00       -3.32      6.30 o 
  -7   4  12       79.00       84.52      7.08 o 
  -6   4  12      112.46      159.19     11.77 o 
  -5   4  12       42.73       40.55      6.20 o 
  -4   4  12       79.13       98.44      9.07 o 
  -3   4  12      494.28      547.43     30.41 o 
  -2   4  12      645.82      625.47     15.69 o 
  -1   4  12      488.00      462.49      9.49 o 
   0   4  12      833.65      809.24     15.57 o 
   1   4  12      709.72      753.11     27.73 o 
   2   4  12      184.26      198.87     12.17 o 
   3   4  12      322.69      319.97     20.90 o 
   4   4  12      322.09      332.74     22.13 o 
   5   4  12       15.45       21.90      4.16 o 
   6   4  12        4.45       12.94      7.48 o 
  -6   5  12        0.01       10.03      4.15 o 
  -5   5  12        0.01        7.75      5.15 o 
  -4   5  12       72.57       75.11      9.06 o 
  -3   5  12       88.05       96.20     13.00 o 
  -2   5  12       35.35       43.00      7.30 o 
  -1   5  12       82.13       86.18      8.51 o 
   0   5  12        0.37        1.68      2.16 o 
   1   5  12        3.60        8.61      3.80 o 
   2   5  12        5.60        7.22      2.67 o 
   3   5  12       53.91       45.25      9.16 o 
   4   5  12       56.34       39.81      4.63 o 
   5   5  12        7.16        8.63      3.90 o 
   6   5  12        0.94        2.95      5.01 o 
  -6   6  12       38.51       43.26      8.14 o 
  -5   6  12      188.08      165.85     14.05 o 
  -4   6  12       45.66       52.13      7.46 o 
  -3   6  12        2.23       14.24      4.77 o 
  -2   6  12      356.60      378.96     32.04 o 
  -1   6  12      358.93      370.67     32.73 o 
   0   6  12        9.30       10.17      2.58 o 
   1   6  12      431.95      424.89     13.42 o 
   2   6  12      479.91      519.77     20.00 o 
   3   6  12       50.82       42.18      4.69 o 
   4   6  12       41.00       42.68      8.59 o 
   5   6  12       46.30       50.88      8.34 o 
  -5   7  12        2.85        3.09      7.15 o 
  -4   7  12        0.77       -7.11      7.11 o 
  -3   7  12      115.35      125.15     15.86 o 
  -2   7  12       56.23       55.98      6.59 o 
  -1   7  12       18.80        5.54      4.95 o 
   0   7  12        4.27        4.45      4.01 o 
   1   7  12       17.00       15.67      4.92 o 
   2   7  12        3.11        8.17      2.78 o 
   3   7  12       17.07       14.22      4.03 o 
   4   7  12        1.26        8.45      7.27 o 
  -4   8  12       69.32       68.00      8.42 o 
  -3   8  12       10.86       22.24      5.20 o 
  -2   8  12       33.12       28.71      5.62 o 
  -1   8  12       52.96       48.28      9.29 o 
   0   8  12       60.92       43.25     10.02 o 
   1   8  12      208.90      179.61     25.88 o 
   2   8  12       54.21       52.05      8.11 o 
   3   8  12       16.03       20.33      5.08 o 
  -1   9  12        5.44       12.27      6.10 o 
   0   9  12        4.15        4.18      4.81 o 
  -8   1  13       15.22       12.08     13.05 o 
  -7   1  13      115.05       97.34      8.71 o 
  -6   1  13       91.97       92.84      7.83 o 
  -5   1  13      155.60      161.74      9.01 o 
  -4   1  13      836.91      835.99     24.59 o 
  -3   1  13     1193.11     1146.56     15.16 o 
  -2   1  13      214.94      182.75      6.96 o 
  -1   1  13       45.30       37.82      5.42 o 
   0   1  13     1213.77     1080.12     16.39 o 
   1   1  13     2217.47     2166.33     17.03 o 
   2   1  13      837.53      778.29     12.66 o 
   3   1  13      543.02      547.48     19.81 o 
   4   1  13      666.88      686.91     36.68 o 
   5   1  13      101.97      112.92     10.82 o 
   6   1  13       28.52       42.12      7.89 o 
   7   1  13      207.40      191.28     19.04 o 
  -7   2  13        0.03        1.44      3.73 o 
  -6   2  13       22.18       22.71      4.83 o 
  -5   2  13       55.88       45.81      5.00 o 
  -4   2  13      138.89      129.44      8.99 o 
  -3   2  13       12.80       10.76      2.33 o 
  -2   2  13      229.86      256.55      8.51 o 
  -1   2  13      158.09      180.27      8.06 o 
   0   2  13      315.47      290.75     11.62 o 
   1   2  13        5.08        3.80      2.37 o 
   2   2  13        0.25        0.82      3.06 o 
   3   2  13       46.65       46.07      8.43 o 
   4   2  13        0.00        7.43      3.45 o 
   5   2  13       26.04       18.27      6.04 o 
   6   2  13       20.95       21.68      4.81 o 
   7   2  13        1.71       23.22     10.83 o 
  -7   3  13        4.81        7.26      3.82 o 
  -6   3  13       86.02       76.77      9.77 o 
  -5   3  13      613.29      727.21     25.80 o 
  -4   3  13      221.87      231.89     17.93 o 
  -3   3  13      249.27      214.40     11.79 o 
  -2   3  13      903.46      950.44     18.10 o 
  -1   3  13      555.21      548.34      8.66 o 
   0   3  13      414.42      375.89     16.36 o 
   1   3  13      467.56      462.41     10.58 o 
   2   3  13     1016.73     1000.52     21.24 o 
   3   3  13      287.59      309.26     18.79 o 
   4   3  13       26.30       22.29      6.04 o 
   5   3  13      232.53      237.13     16.39 o 
   6   3  13      137.70      140.54     11.77 o 
  -7   4  13        0.14        1.63      9.25 o 
  -6   4  13        0.09       -1.14      8.39 o 
  -5   4  13        0.25       13.34      6.18 o 
  -4   4  13       48.69       51.09      7.44 o 
  -3   4  13       90.17      112.34     11.69 o 
  -2   4  13       77.14       78.16      6.77 o 
  -1   4  13      143.35      137.77      8.74 o 
   0   4  13        5.56        6.91      2.40 o 
   1   4  13      281.92      269.58     17.68 o 
   2   4  13       10.99       10.95      2.31 o 
   3   4  13       13.90        8.82      2.63 o 
   4   4  13        0.51        4.63      2.43 o 
   5   4  13        2.31        2.65      2.80 o 
   6   4  13        0.01        6.41      6.69 o 
  -6   5  13      144.36      137.52     11.30 o 
  -5   5  13      279.69      283.81     15.93 o 
  -4   5  13       36.32       44.22      7.61 o 
  -3   5  13       75.06       77.74      9.04 o 
  -2   5  13      774.75      833.36     19.86 o 
  -1   5  13      923.08      953.63     27.06 o 
   0   5  13      143.16      129.59      8.79 o 
   1   5  13        9.98       12.70      2.73 o 
   2   5  13      387.88      402.89     21.94 o 
   3   5  13      271.28      291.31     13.89 o 
   4   5  13       17.90       26.94      3.17 o 
   5   5  13       47.43       32.20      7.58 o 
  -6   6  13        7.94       -1.59      7.07 o 
  -5   6  13       12.69        6.04      4.45 o 
  -4   6  13       42.55       33.74      4.73 o 
  -3   6  13      130.87      131.53     13.07 o 
  -2   6  13        0.93       10.18      9.83 o 
  -1   6  13        0.39       13.39      7.96 o 
   0   6  13        5.61        1.90      2.27 o 
   1   6  13       12.86       10.49      2.81 o 
   2   6  13        9.62       14.96      4.52 o 
   3   6  13       18.32       16.30      3.37 o 
   4   6  13       12.82       11.03      3.48 o 
   5   6  13        0.15        1.07      4.27 o 
  -5   7  13       13.84       13.91      7.01 o 
  -4   7  13      223.09      217.78     19.61 o 
  -3   7  13      283.42      281.35     29.11 o 
  -2   7  13       21.04       25.73      7.90 o 
  -1   7  13       41.90       37.60      6.60 o 
   0   7  13      309.57      279.23     26.30 o 
   1   7  13      280.10      263.18     18.32 o 
   2   7  13       78.64       73.86      7.35 o 
   3   7  13        1.71       14.63      4.31 o 
   4   7  13       26.54       35.93      5.75 o 
  -3   8  13        0.24        3.08      7.13 o 
  -2   8  13       20.69       35.10      7.36 o 
  -1   8  13        1.47       12.42      5.85 o 
   0   8  13       24.44       15.44      4.50 o 
   1   8  13        7.57        4.23      6.76 o 
   2   8  13        1.28        7.99      3.26 o 
   3   8  13        6.13        2.46      4.74 o 
  -8   0  14        1.22       20.51     11.32 o 
  -7   0  14       11.07       17.96      5.17 o 
  -6   0  14      278.35      279.96     23.07 o 
  -5   0  14       76.67       79.34     10.26 o 
  -4   0  14       15.28       13.23      4.14 o 
  -3   0  14      442.03      444.18     15.17 o 
  -2   0  14     1763.23     1639.32     31.68 o 
  -1   0  14     1913.96     1831.29     21.54 o 
   0   0  14     1871.43     1843.99     22.10 o 
   1   0  14     1547.90     1584.17     23.22 o 
   2   0  14     1096.57     1238.61     71.84 o 
   3   0  14      961.91      980.43     47.10 o 
   4   0  14      114.48      132.17     13.07 o 
   5   0  14        1.75        5.15      4.36 o 
   6   0  14      120.81      158.42     18.99 o 
   7   0  14       81.34       82.02     14.08 o 
  -8   1  14        0.12       12.34     14.11 o 
  -7   1  14        2.96        3.96      4.02 o 
  -6   1  14       49.66       45.50      5.99 o 
  -5   1  14        0.07        0.54      1.79 o 
  -4   1  14      341.02      348.74     14.18 o 
  -3   1  14       43.11       28.81      3.82 o 
  -2   1  14      229.10      224.96      8.64 o 
  -1   1  14      156.07      151.30      8.03 o 
   0   1  14      179.06      167.06      8.30 o 
   1   1  14      613.10      634.15     11.79 o 
   2   1  14       88.98       90.84      8.14 o 
   3   1  14      108.27      113.76     10.98 o 
   4   1  14       46.28       34.45      5.34 o 
   5   1  14        9.17       11.88      4.07 o 
   6   1  14        0.00       10.12      5.24 o 
   7   1  14        2.13       10.54      5.64 o 
  -7   2  14       20.83       19.80      5.00 o 
  -6   2  14       31.64       43.85      5.38 o 
  -5   2  14       89.03       81.50      5.46 o 
  -4   2  14      216.84      237.67     15.15 o 
  -3   2  14      689.81      714.62     18.18 o 
  -2   2  14      466.43      413.89     11.39 o 
  -1   2  14      221.55      186.62      7.04 o 
   0   2  14     3698.92     3800.86     34.48 o 
   1   2  14     3840.32     3945.78     44.11 o 
   2   2  14       88.91       97.68      7.31 o 
   3   2  14      327.35      346.63     17.43 o 
   4   2  14      395.00      431.61     21.54 o 
   5   2  14       21.77       34.04      4.60 o 
   6   2  14      100.99      116.39     10.70 o 
  -7   3  14        2.67       15.23      6.20 o 
  -6   3  14       11.28       13.25      5.22 o 
  -5   3  14        6.89       18.93      5.62 o 
  -4   3  14      243.86      286.03     25.89 o 
  -3   3  14       17.49       13.22      2.52 o 
  -2   3  14        1.05        4.93      1.96 o 
  -1   3  14       14.23       12.37      3.30 o 
   0   3  14        0.87        9.48      4.73 o 
   1   3  14        0.00        9.14      2.81 o 
   2   3  14        0.00        4.25      1.64 o 
   3   3  14       41.56       35.88      4.90 o 
   4   3  14        8.39        7.68      5.35 o 
   5   3  14       19.95       29.81      6.02 o 
   6   3  14        4.88        6.13      4.25 o 
  -7   4  14       27.84       30.39      8.44 o 
  -6   4  14       62.62       48.86      9.43 o 
  -5   4  14      166.37      164.14     20.58 o 
  -4   4  14       56.99       72.93      9.77 o 
  -3   4  14      170.36      189.65     18.39 o 
  -2   4  14     1024.95     1047.34     31.07 o 
  -1   4  14      744.60      732.22     16.31 o 
   0   4  14     1134.35     1224.75     25.86 o 
   1   4  14      953.05      941.07     23.30 o 
   2   4  14       71.71       70.72      5.58 o 
   3   4  14      563.48      555.96     14.23 o 
   4   4  14      461.47      509.48     22.32 o 
   5   4  14       11.21       17.02      6.63 o 
   6   4  14       40.50       33.01     10.43 o 
  -6   5  14        4.10        6.35      6.47 o 
  -5   5  14       45.82       57.64      8.11 o 
  -4   5  14       15.53       16.00      5.78 o 
  -3   5  14        9.70       10.34      4.22 o 
  -2   5  14       21.65       25.34      6.35 o 
  -1   5  14       10.92       18.78      5.57 o 
   0   5  14       16.35       12.55      2.36 o 
   1   5  14       90.91      116.82      9.84 o 
   2   5  14        0.78        5.10      3.35 o 
   3   5  14        8.21        5.38      8.27 o 
   4   5  14       19.62       14.78      4.46 o 
   5   5  14        0.56        8.62      8.74 o 
  -6   6  14       25.22       33.54      7.10 o 
  -5   6  14       72.86       88.92     10.46 o 
  -4   6  14       85.94       93.55     13.83 o 
  -3   6  14      180.75      185.37     17.79 o 
  -2   6  14      651.51      679.72     26.73 o 
  -1   6  14      450.54      473.11     20.21 o 
   0   6  14       93.96       94.28      6.55 o 
   1   6  14      353.41      326.19     22.89 o 
   2   6  14      466.12      488.21     18.30 o 
   3   6  14      116.87      115.57     12.66 o 
   4   6  14       29.75       23.01      5.99 o 
   5   6  14       90.96       77.47     12.56 o 
  -5   7  14        2.47        5.54      4.54 o 
  -4   7  14        0.52        7.43      7.07 o 
  -3   7  14       20.62       24.79      5.54 o 
  -2   7  14       27.84       35.67      9.21 o 
  -1   7  14       31.45       30.64      7.73 o 
   0   7  14       48.32       37.07      5.69 o 
   1   7  14        0.66        6.09      3.03 o 
   2   7  14       13.54       11.52      3.73 o 
   3   7  14       42.77       39.09      9.03 o 
   4   7  14        5.37        9.77      3.75 o 
  -3   8  14      121.40      121.17     16.23 o 
  -2   8  14      127.55      136.52     13.97 o 
  -1   8  14      154.46      142.09     11.58 o 
   0   8  14      128.44      120.77     11.53 o 
   1   8  14      126.07      112.86     19.50 o 
   2   8  14       51.83       58.23     15.39 o 
  -7   1  15       78.30       76.03     13.34 o 
  -6   1  15      149.88      158.28     12.39 o 
  -5   1  15      142.65      127.84     11.90 o 
  -4   1  15      146.26      140.52      9.38 o 
  -3   1  15      283.80      253.22     11.17 o 
  -2   1  15       47.90       48.07      4.03 o 
  -1   1  15     1421.64     1457.09     19.35 o 
   0   1  15     3283.12     3101.78     31.77 o 
   1   1  15      505.66      490.97     12.84 o 
   2   1  15     1549.99     1565.76     38.51 o 
   3   1  15     1096.67     1153.96     39.87 o 
   4   1  15      160.46      198.37     18.71 o 
   5   1  15      127.13      131.80     11.78 o 
   6   1  15       48.16       34.98      7.33 o 
  -7   2  15        1.91        2.47      2.72 o 
  -6   2  15       28.44       28.84      6.55 o 
  -5   2  15       14.05        7.23      1.97 o 
  -4   2  15      144.54      131.60      9.69 o 
  -3   2  15        0.06        4.51      2.35 o 
  -2   2  15      216.92      246.22     12.76 o 
  -1   2  15       23.27       18.86      4.18 o 
   0   2  15       39.08       48.65      5.04 o 
   1   2  15       22.10       29.25      5.41 o 
   2   2  15        4.57       10.96      2.61 o 
   3   2  15       43.52       44.21      5.57 o 
   4   2  15       42.82       30.69      6.65 o 
   5   2  15        2.19       -0.55     12.08 o 
   6   2  15        8.01       12.09      5.17 o 
  -7   3  15        8.43        1.19      6.17 o 
  -6   3  15        8.04       10.24      4.18 o 
  -5   3  15       53.93       77.49     11.64 o 
  -4   3  15       41.61       40.42      7.52 o 
  -3   3  15       50.74       38.37      5.90 o 
  -2   3  15      166.14      192.39      9.56 o 
  -1   3  15      759.59      766.68     13.00 o 
   0   3  15     2124.74     2076.48     38.50 o 
   1   3  15     2233.53     2278.62     40.60 o 
   2   3  15      925.64     1022.68     28.60 o 
   3   3  15      140.39      159.70     12.92 o 
   4   3  15      238.54      266.61     25.20 o 
   5   3  15      398.73      383.76     36.05 o 
   6   3  15       70.93       41.24      6.93 o 
  -7   4  15        1.66        8.28      8.14 o 
  -6   4  15        4.23        3.76      5.63 o 
  -5   4  15        0.07       16.52      4.42 o 
  -4   4  15       29.07       23.62      4.99 o 
  -3   4  15       12.31       13.10      3.70 o 
  -2   4  15        2.44        3.55      2.64 o 
  -1   4  15       14.05       15.18      5.23 o 
   0   4  15       57.14       55.15      6.36 o 
   1   4  15        2.50        3.13      3.53 o 
   2   4  15       29.93       29.71      4.67 o 
   3   4  15       10.58        5.32      3.57 o 
   4   4  15        4.24        4.62      3.43 o 
   5   4  15       81.82       67.99      9.83 o 
   6   4  15        0.98        7.96      4.15 o 
  -6   5  15       29.25       31.64      5.63 o 
  -5   5  15       65.18       85.87     10.21 o 
  -4   5  15      111.81      132.95     13.84 o 
  -3   5  15       88.17       89.51      8.20 o 
  -2   5  15      326.96      341.87     33.93 o 
  -1   5  15     1010.34     1060.75     20.98 o 
   0   5  15      680.55      648.76     17.75 o 
   1   5  15      359.15      357.14     16.91 o 
   2   5  15      853.02      932.87     27.32 o 
   3   5  15      532.38      602.07     24.42 o 
   4   5  15      144.00      120.83     11.58 o 
   5   5  15       96.72       99.81     12.36 o 
  -5   6  15        0.01        5.71      9.31 o 
  -4   6  15        7.99        0.62      4.17 o 
  -3   6  15        1.75       14.89      4.07 o 
  -2   6  15        2.56        9.41      5.08 o 
  -1   6  15        0.61       10.72      3.25 o 
   0   6  15       59.62       62.61      6.64 o 
   1   6  15       22.14       29.14      4.26 o 
   2   6  15       20.30       21.43      3.27 o 
   3   6  15       23.81       15.02      3.83 o 
   4   6  15        9.72       -0.51      5.61 o 
  -5   7  15       32.28       13.54     11.08 o 
  -4   7  15      207.22      188.70     19.60 o 
  -3   7  15      223.32      222.13     23.16 o 
  -2   7  15       46.40       59.56      8.44 o 
  -1   7  15      228.67      212.90     16.48 o 
   0   7  15      346.09      332.01     22.40 o 
   1   7  15      160.61      130.61     11.28 o 
   2   7  15      332.55      344.77     28.40 o 
   3   7  15      191.04      177.61     14.66 o 
  -3   8  15        0.41        9.76      6.27 o 
  -2   8  15       13.08        8.77      5.91 o 
  -1   8  15        9.87       15.23      4.99 o 
   0   8  15        9.98       15.92      4.37 o 
   1   8  15        0.06        4.81      5.85 o 
   2   8  15        7.15       13.01      6.94 o 
  -7   0  16       66.45       49.50     12.75 o 
  -6   0  16      628.23      610.28     65.72 o 
  -5   0  16       51.79       48.25      6.61 o 
  -4   0  16       69.91       61.88      9.21 o 
  -3   0  16      841.20      934.11     25.43 o 
  -2   0  16     2447.47     2527.54     49.51 o 
  -1   0  16      386.06      323.69     11.80 o 
   0   0  16       98.89       84.40      8.98 o 
   1   0  16      707.61      714.70     12.93 o 
   2   0  16     1624.96     1748.57     74.92 o 
   3   0  16      824.53      839.20     50.22 o 
   4   0  16      364.46      411.99     55.95 o 
   5   0  16      399.08      377.50     45.33 o 
   6   0  16       47.99       43.51     10.60 o 
  -7   1  16        1.06        5.06      8.23 o 
  -6   1  16        7.11        4.83      3.76 o 
  -5   1  16      134.04      136.56     10.33 o 
  -4   1  16        4.82        6.55      3.50 o 
  -3   1  16        1.14        2.52      2.03 o 
  -2   1  16      211.17      236.55     18.23 o 
  -1   1  16       10.82        9.44      3.03 o 
   0   1  16       34.09       31.50      4.54 o 
   1   1  16        7.04        5.64      1.81 o 
   2   1  16        0.41       -0.92      5.14 o 
   3   1  16       30.49       23.03      6.10 o 
   4   1  16        8.12        1.67      4.39 o 
   5   1  16        3.38        6.59      8.24 o 
   6   1  16        0.01        7.10      4.98 o 
  -7   2  16       93.15      104.89      8.39 o 
  -6   2  16       35.43       49.17      5.96 o 
  -5   2  16      100.61       97.41      7.26 o 
  -4   2  16      742.61      783.64     18.40 o 
  -3   2  16      496.28      528.86     13.93 o 
  -2   2  16       50.94       33.38      3.98 o 
  -1   2  16      443.48      444.69     12.08 o 
   0   2  16     1205.99     1218.36     17.82 o 
   1   2  16      989.39     1014.93     16.43 o 
   2   2  16      500.05      519.28     17.30 o 
   3   2  16      630.10      628.13     17.06 o 
   4   2  16      495.14      494.68     51.62 o 
   5   2  16      257.37      238.13     21.87 o 
   6   2  16       92.22       83.38      8.66 o 
  -7   3  16        0.33        5.93      6.18 o 
  -6   3  16        7.22        9.20      6.88 o 
  -5   3  16      311.64      322.96     19.99 o 
  -4   3  16      353.36      369.41     29.94 o 
  -3   3  16       53.03       58.86      6.71 o 
  -2   3  16       14.09       18.83      3.28 o 
  -1   3  16        5.68        3.14      3.17 o 
   0   3  16        0.43       -1.55      4.05 o 
   1   3  16       37.10       29.72      3.89 o 
   2   3  16        9.77        7.72      3.38 o 
   3   3  16        9.13       11.96      2.58 o 
   4   3  16       47.68       40.13      8.15 o 
   5   3  16       36.41       27.91      7.09 o 
   6   3  16        1.53       -0.70      5.83 o 
  -7   4  16      110.76      118.76     12.87 o 
  -6   4  16       25.86       20.71      5.99 o 
  -5   4  16      164.10      164.28     12.20 o 
  -4   4  16      665.44      687.10     31.19 o 
  -3   4  16      100.78      130.90      8.44 o 
  -2   4  16       93.23       77.70      7.55 o 
  -1   4  16      721.07      728.70     20.10 o 
   0   4  16      528.61      596.77     21.34 o 
   1   4  16      228.52      230.96     13.39 o 
   2   4  16      397.31      445.34     18.25 o 
   3   4  16      978.29     1061.06     25.50 o 
   4   4  16      324.51      331.01     29.44 o 
   5   4  16       25.69       39.99      7.59 o 
  -6   5  16       42.14       43.44      6.62 o 
  -5   5  16       42.44       40.75      6.79 o 
  -4   5  16      146.90      120.88     13.51 o 
  -3   5  16      143.27      175.70     11.02 o 
  -2   5  16       30.53       20.90      5.63 o 
  -1   5  16        1.50        3.51      3.44 o 
   0   5  16      175.73      148.29     10.43 o 
   1   5  16       15.06       18.03      3.62 o 
   2   5  16      107.17       99.60      9.74 o 
   3   5  16       12.61       11.04      5.31 o 
   4   5  16        0.08       -2.04      3.01 o 
   5   5  16        0.57        4.30      4.47 o 
  -5   6  16      154.92      138.86     16.63 o 
  -4   6  16       61.90       86.17     14.00 o 
  -3   6  16      122.74      161.05     12.89 o 
  -2   6  16      293.40      344.26     43.31 o 
  -1   6  16      105.15      117.14     11.37 o 
   0   6  16      117.73      118.05      9.28 o 
   1   6  16      378.65      328.84     24.16 o 
   2   6  16      412.42      471.32     19.27 o 
   3   6  16      243.13      231.22     15.39 o 
   4   6  16       56.62       45.17     12.03 o 
  -4   7  16       22.65       21.65      5.88 o 
  -3   7  16        7.54       11.32      3.52 o 
  -2   7  16        1.33        3.71      5.85 o 
  -1   7  16        0.20        3.78      5.21 o 
   0   7  16       26.56       16.30      7.61 o 
   1   7  16       17.21       15.99      3.47 o 
   2   7  16        2.98        3.23      2.72 o 
   3   7  16        8.52       13.58      5.04 o 
  -3   8  16       53.80       59.49      8.28 o 
  -2   8  16       57.75       54.04      6.86 o 
  -1   8  16       62.66       69.61      7.60 o 
   0   8  16      157.83      129.31     15.49 o 
   1   8  16      138.75      134.01     20.78 o 
   2   8  16       59.15       44.35     12.77 o 
  -7   1  17       87.57       82.68     11.77 o 
  -6   1  17      214.23      194.56     14.15 o 
  -5   1  17      916.02      985.68     20.84 o 
  -4   1  17     1566.02     1600.33     25.84 o 
  -3   1  17     1139.65     1201.19     23.06 o 
  -2   1  17     1216.44     1320.27     21.59 o 
  -1   1  17     1580.76     1655.59     20.29 o 
   0   1  17      758.73      766.60     15.16 o 
   1   1  17      537.81      589.35     12.67 o 
   2   1  17      831.97      866.26     21.71 o 
   3   1  17      631.77      645.68     21.96 o 
   4   1  17      670.63      750.58     33.35 o 
   5   1  17      121.22      135.64     10.41 o 
   6   1  17        1.66        5.33      4.46 o 
  -7   2  17        0.03       12.05      6.88 o 
  -6   2  17        1.69        6.72      4.07 o 
  -5   2  17      247.64      250.53     19.21 o 
  -4   2  17       64.66       71.05      8.08 o 
  -3   2  17      227.03      231.11     15.78 o 
  -2   2  17        3.93        3.40      2.75 o 
  -1   2  17       49.76       56.08      5.16 o 
   0   2  17       53.77       49.68      4.15 o 
   1   2  17        0.97       -3.02      3.02 o 
   2   2  17       96.18       98.95      9.89 o 
   3   2  17       92.42       80.61     10.48 o 
   4   2  17        2.07        5.64      5.19 o 
   5   2  17       16.67        6.59      7.41 o 
   6   2  17       18.89       23.01      5.65 o 
  -7   3  17       58.77       72.58      6.19 o 
  -6   3  17      132.95      140.09     10.98 o 
  -5   3  17      342.63      408.41     22.00 o 
  -4   3  17      697.61      661.23     21.83 o 
  -3   3  17      676.03      664.94     19.74 o 
  -2   3  17     1069.38     1164.92     36.22 o 
  -1   3  17      742.88      740.34     15.56 o 
   0   3  17       58.76       46.90      5.15 o 
   1   3  17     1500.65     1669.25     39.68 o 
   2   3  17     1624.62     1807.90     28.19 o 
   3   3  17        9.51        0.17      4.73 o 
   4   3  17      202.97      236.50     22.34 o 
   5   3  17      404.05      359.04     35.52 o 
   6   3  17        6.10        6.01      3.53 o 
  -6   4  17       16.69       20.11      6.82 o 
  -5   4  17       71.93       54.32      4.88 o 
  -4   4  17       29.89       33.03      5.83 o 
  -3   4  17        0.06       -5.10      5.42 o 
  -2   4  17        7.83       12.71      2.91 o 
  -1   4  17       24.60       28.31      3.83 o 
   0   4  17        7.40       12.85      3.90 o 
   1   4  17       98.50      108.43      8.67 o 
   2   4  17       44.95       52.63      5.62 o 
   3   4  17        2.90        9.18      3.41 o 
   4   4  17        0.30        8.62      4.11 o 
   5   4  17       26.52       28.71     10.96 o 
  -6   5  17       65.68       56.19      7.66 o 
  -5   5  17       41.46       39.44     10.67 o 
  -4   5  17      130.64      141.61     11.64 o 
  -3   5  17      268.52      276.44     18.34 o 
  -2   5  17      516.26      537.93     45.77 o 
  -1   5  17      604.89      627.46     26.26 o 
   0   5  17      170.01      164.01      8.76 o 
   1   5  17      272.00      297.54     17.31 o 
   2   5  17      671.88      765.55     25.66 o 
   3   5  17      203.68      207.19     14.08 o 
   4   5  17       56.16       66.55     14.60 o 
   5   5  17       37.88       35.99      7.00 o 
  -5   6  17        0.14       -1.47      5.92 o 
  -4   6  17        6.73       12.71      7.99 o 
  -3   6  17       35.72       30.25      5.17 o 
  -2   6  17       17.69       17.24      5.28 o 
  -1   6  17        4.54       -1.53      5.11 o 
   0   6  17        0.43        6.35      2.69 o 
   1   6  17        2.15        3.31      2.52 o 
   2   6  17        7.07       11.94      5.27 o 
   3   6  17        2.39        6.16      5.75 o 
   4   6  17        0.02        2.82      4.24 o 
  -4   7  17      152.60      141.19     15.09 o 
  -3   7  17       75.18       84.90      9.63 o 
  -2   7  17       15.17       14.69      4.05 o 
  -1   7  17      309.52      335.10     19.99 o 
   0   7  17      605.29      489.31     56.72 o 
   1   7  17       78.05       81.05      9.38 o 
   2   7  17       16.78       18.25      4.38 o 
   3   7  17       91.39       79.41      9.97 o 
  -2   8  17        5.46        8.44      6.24 o 
  -1   8  17        0.03       12.85      6.91 o 
   0   8  17       18.89       15.71      4.60 o 
   1   8  17        0.03        8.09      8.90 o 
  -7   0  18       47.36       37.25     15.34 o 
  -6   0  18      450.40      413.08     54.49 o 
  -5   0  18     1173.55     1176.59     72.21 o 
  -4   0  18        2.44        9.32      3.38 o 
  -3   0  18       41.83       66.85      9.86 o 
  -2   0  18     2887.39     2956.15     64.55 o 
  -1   0  18      292.82      314.48     12.20 o 
   0   0  18      347.47      367.02     13.87 o 
   1   0  18     4659.09     4402.62    160.63 o 
   2   0  18     2720.81     2972.87    515.57 o 
   3   0  18      761.64      799.91     36.91 o 
   4   0  18      255.71      303.24     33.07 o 
   5   0  18      158.01      212.12     48.37 o 
   6   0  18       79.26       69.06     11.83 o 
  -7   1  18        3.77       10.76      4.08 o 
  -6   1  18        0.77        3.85      4.15 o 
  -5   1  18       10.28       14.14      3.52 o 
  -4   1  18       59.21       56.52      5.87 o 
  -3   1  18        5.78        4.72      2.84 o 
  -2   1  18      191.42      191.96      9.92 o 
  -1   1  18        2.88        9.31      4.84 o 
   0   1  18      336.73      324.97     14.37 o 
   1   1  18      114.07      117.72      9.98 o 
   2   1  18      162.13      145.18     13.68 o 
   3   1  18       45.39       50.74      6.60 o 
   4   1  18       35.98       31.50      5.61 o 
   5   1  18        2.48       -0.95     11.19 o 
   6   1  18        5.61        5.32      5.23 o 
  -7   2  18       74.03       80.88      8.25 o 
  -6   2  18      129.69      128.81     10.23 o 
  -5   2  18      437.28      414.74     36.70 o 
  -4   2  18      396.61      453.77     22.00 o 
  -3   2  18      209.90      270.40     14.34 o 
  -2   2  18      309.16      271.76     12.95 o 
  -1   2  18      492.27      508.95     12.70 o 
   0   2  18     2050.89     2179.28     45.99 o 
   1   2  18     2466.03     2506.38     45.33 o 
   2   2  18      806.74      828.38     15.64 o 
   3   2  18      675.77      717.69     18.55 o 
   4   2  18      368.07      381.19     19.98 o 
   5   2  18       86.98       91.87     10.27 o 
   6   2  18       40.99       35.45      6.69 o 
  -7   3  18        0.00       -0.71      5.17 o 
  -6   3  18       10.64       13.67      8.69 o 
  -5   3  18        4.51        2.58      6.29 o 
  -4   3  18        6.34       13.65      4.84 o 
  -3   3  18       35.73       29.05      4.19 o 
  -2   3  18        7.03        9.33      2.23 o 
  -1   3  18        2.03        4.46      4.35 o 
   0   3  18       18.54       17.18      4.33 o 
   1   3  18       95.09       87.15      7.44 o 
   2   3  18        2.64       -0.31      3.49 o 
   3   3  18      101.33       91.97      7.97 o 
   4   3  18        5.87       16.03      4.83 o 
   5   3  18       24.37       14.09      5.95 o 
  -6   4  18       71.23       70.22      9.06 o 
  -5   4  18       18.14       21.51      5.38 o 
  -4   4  18      233.03      293.28     20.97 o 
  -3   4  18      401.64      437.86     33.07 o 
  -2   4  18      237.04      221.24     15.65 o 
  -1   4  18      700.15      752.40     24.15 o 
   0   4  18     1098.48     1234.15     30.70 o 
   1   4  18      306.67      287.37     13.61 o 
   2   4  18      226.72      240.25     14.34 o 
   3   4  18      640.51      650.13     33.54 o 
   4   4  18      177.13      193.53     17.44 o 
   5   4  18        2.51        5.57      4.45 o 
  -6   5  18        1.00       -1.93      5.54 o 
  -5   5  18        0.07        4.13     11.50 o 
  -4   5  18        6.25        1.76      4.26 o 
  -3   5  18        8.96        6.32      5.66 o 
  -2   5  18       22.29       22.19      5.44 o 
  -1   5  18       19.79       29.26      9.00 o 
   0   5  18       34.01       33.70      4.55 o 
   1   5  18      131.86      141.93      8.68 o 
   2   5  18       39.12       25.96      3.21 o 
   3   5  18       24.12       17.19      3.35 o 
   4   5  18        3.70        9.97      4.45 o 
  -5   6  18       43.96       32.40      6.41 o 
  -4   6  18       53.76       67.47     10.80 o 
  -3   6  18      186.13      204.66     19.65 o 
  -2   6  18      335.29      316.80     31.00 o 
  -1   6  18      166.80      181.44     11.93 o 
   0   6  18      232.95      210.87     51.27 o 
   1   6  18      272.69      269.41     20.56 o 
   2   6  18       92.97       73.99     11.29 o 
   3   6  18       56.82       60.70      6.90 o 
   4   6  18       22.32       22.92      6.72 o 
  -4   7  18        0.27       15.71      4.86 o 
  -3   7  18        5.90       17.22      6.53 o 
  -2   7  18        0.09        9.99      6.37 o 
  -1   7  18        0.78        5.70      5.20 o 
   0   7  18       21.19       23.80      5.71 o 
   1   7  18       39.76       45.07     13.70 o 
   2   7  18       11.21        9.19      4.28 o 
   3   7  18        1.25       10.34      8.30 o 
  -2   8  18       95.89       92.06     12.10 o 
  -1   8  18      111.43       81.02     16.11 o 
   0   8  18      118.17      106.94     12.58 o 
   1   8  18       47.87       40.51     10.43 o 
  -7   1  19      124.54      116.93     13.77 o 
  -6   1  19      204.69      191.41     19.49 o 
  -5   1  19      387.22      457.66     21.52 o 
  -4   1  19      154.40      157.78     11.85 o 
  -3   1  19      246.98      261.56     14.00 o 
  -2   1  19      498.69      538.63     13.59 o 
  -1   1  19      200.26      195.04      8.72 o 
   0   1  19      688.22      639.42     16.75 o 
   1   1  19     1484.65     1636.75     35.55 o 
   2   1  19      397.23      418.75     19.73 o 
   3   1  19      159.26      169.18     18.90 o 
   4   1  19      284.07      280.76     26.52 o 
   5   1  19      123.59      130.28     16.17 o 
   6   1  19      112.07      105.80     12.38 o 
  -7   2  19        7.52        7.47      6.02 o 
  -6   2  19       20.02       24.15      8.68 o 
  -5   2  19       62.20       53.19      6.86 o 
  -4   2  19       60.09       51.79      6.27 o 
  -3   2  19       39.56       31.60      4.49 o 
  -2   2  19        0.25        3.68      3.43 o 
  -1   2  19       68.19       73.06      6.50 o 
   0   2  19       86.22       73.84      8.83 o 
   1   2  19      671.31      692.15     21.62 o 
   2   2  19      129.13      129.24     12.48 o 
   3   2  19        0.08        2.83      5.76 o 
   4   2  19       11.44        6.36      4.55 o 
   5   2  19       23.17       16.23      4.34 o 
  -7   3  19       64.27       56.89      7.68 o 
  -6   3  19      387.24      347.02     42.35 o 
  -5   3  19      296.33      340.05     20.33 o 
  -4   3  19      117.03      118.78     10.02 o 
  -3   3  19      203.37      209.47     14.11 o 
  -2   3  19      152.17      194.96     11.51 o 
  -1   3  19      293.07      309.64     13.86 o 
   0   3  19      409.19      378.42     12.09 o 
   1   3  19      214.16      252.57      9.62 o 
   2   3  19      277.32      259.44     18.09 o 
   3   3  19      221.87      242.09     16.94 o 
   4   3  19      270.61      260.41     25.02 o 
   5   3  19      156.12      162.20     14.24 o 
  -6   4  19       11.62       19.87      5.03 o 
  -5   4  19        5.61       12.89      4.29 o 
  -4   4  19       22.96       26.79      6.16 o 
  -3   4  19        5.35        4.14      3.72 o 
  -2   4  19        0.16       -3.71      4.75 o 
  -1   4  19        0.12        6.26      1.76 o 
   0   4  19       34.26       32.67      6.07 o 
   1   4  19      269.01      282.04     17.85 o 
   2   4  19      260.26      278.67     15.99 o 
   3   4  19      133.04      144.18     10.04 o 
   4   4  19       13.99        1.79      5.90 o 
   5   4  19       25.01       14.51      6.11 o 
  -6   5  19      158.96      143.47     15.11 o 
  -5   5  19      120.50      130.22     12.04 o 
  -4   5  19      124.21      111.65     12.82 o 
  -3   5  19      159.74      152.14      9.84 o 
  -2   5  19      122.88      146.49     12.96 o 
  -1   5  19      124.11      102.15      9.67 o 
   0   5  19       22.66       15.85      4.32 o 
   1   5  19       31.34       37.62      4.26 o 
   2   5  19      220.66      234.60     14.15 o 
   3   5  19      264.45      268.12     27.39 o 
   4   5  19      133.78      117.16     15.34 o 
  -5   6  19        3.84        3.07      7.65 o 
  -4   6  19        7.63       11.23      4.97 o 
  -3   6  19       13.48       17.52      8.47 o 
  -2   6  19       42.54       44.78      7.41 o 
  -1   6  19       17.56       19.56      4.56 o 
   0   6  19       91.63       83.97     12.19 o 
   1   6  19       79.51       72.98      6.95 o 
   2   6  19       38.42       29.35      5.83 o 
   3   6  19       22.27       37.90      8.17 o 
  -4   7  19      207.97      173.81     13.43 o 
  -3   7  19       68.15       51.02     10.46 o 
  -2   7  19        5.18       11.32      4.62 o 
  -1   7  19       20.05       13.67      5.33 o 
   0   7  19       84.03       93.52      9.58 o 
   1   7  19      105.24      110.89     12.06 o 
   2   7  19       28.35       22.17      6.23 o 
  -1   8  19        2.45       11.19      7.96 o 
   0   8  19        0.05       16.19      6.38 o 
  -7   0  20      127.89      152.22     28.15 o 
  -6   0  20      189.38      154.86     13.62 o 
  -5   0  20      103.88       92.83      8.81 o 
  -4   0  20      450.06      482.76     18.17 o 
  -3   0  20     1560.42     1675.62     41.89 o 
  -2   0  20     1124.65     1091.96     41.34 o 
  -1   0  20      117.59      155.54     10.07 o 
   0   0  20       14.08        7.67      3.51 o 
   1   0  20       54.41       50.92     15.71 o 
   2   0  20        2.81       12.86      6.60 o 
   3   0  20       60.77       87.61     12.62 o 
   4   0  20       54.30       85.67     17.97 o 
   5   0  20      178.41      178.02     24.45 o 
   6   0  20      102.37       91.08     24.86 o 
  -7   1  20        4.42       18.93      7.85 o 
  -6   1  20        5.37        6.36     10.05 o 
  -5   1  20       25.13       22.68      5.08 o 
  -4   1  20        8.08        5.00      2.85 o 
  -3   1  20        0.08        0.46      3.66 o 
  -2   1  20       20.17       18.77      3.42 o 
  -1   1  20       21.98       12.34      3.62 o 
   0   1  20      386.52      385.32     14.98 o 
   1   1  20      248.66      249.00     11.74 o 
   2   1  20      178.68      190.41     13.37 o 
   3   1  20       38.44       34.71      6.82 o 
   4   1  20       42.32       25.99      5.16 o 
   5   1  20        4.31       -7.20      7.89 o 
  -7   2  20       27.90       49.36     14.24 o 
  -6   2  20      127.58      115.34     13.16 o 
  -5   2  20      351.98      330.34     33.72 o 
  -4   2  20      613.49      687.31     18.04 o 
  -3   2  20      609.34      583.41     21.07 o 
  -2   2  20      258.72      247.23     10.48 o 
  -1   2  20      385.22      426.99     15.61 o 
   0   2  20      292.75      295.68     11.30 o 
   1   2  20       70.67       75.88      7.38 o 
   2   2  20        5.34       -1.32      5.45 o 
   3   2  20      116.78      125.12     10.24 o 
   4   2  20       40.48       48.32      6.27 o 
   5   2  20      164.34      189.78     19.89 o 
  -6   3  20        8.10        4.72      6.01 o 
  -5   3  20        2.07        2.38      5.15 o 
  -4   3  20       28.14       31.77      5.08 o 
  -3   3  20        9.01       12.39      3.48 o 
  -2   3  20       73.18       57.52      5.89 o 
  -1   3  20        2.79        6.90      4.28 o 
   0   3  20       64.44       61.09      6.35 o 
   1   3  20      255.98      265.59     15.67 o 
   2   3  20        6.68        4.55      4.79 o 
   3   3  20       10.70       10.68      3.88 o 
   4   3  20        0.77        4.56      4.32 o 
   5   3  20        0.75        6.18      3.52 o 
  -6   4  20      161.30      157.35     16.92 o 
  -5   4  20      211.78      211.82     19.36 o 
  -4   4  20      194.47      217.11     15.57 o 
  -3   4  20      332.68      340.52     28.77 o 
  -2   4  20      250.67      241.75     15.16 o 
  -1   4  20      310.23      370.84     17.44 o 
   0   4  20      262.62      275.61     23.92 o 
   1   4  20        2.64        6.93      2.67 o 
   2   4  20       74.49       93.88      7.65 o 
   3   4  20      247.20      254.98     23.81 o 
   4   4  20       12.13       15.46      4.16 o 
   5   4  20       35.85       36.18      6.00 o 
  -5   5  20        0.64       10.85      5.76 o 
  -4   5  20       13.57       21.95      5.44 o 
  -3   5  20       10.39        9.94      7.35 o 
  -2   5  20        1.11       -4.89      6.18 o 
  -1   5  20       44.23       43.12      5.96 o 
   0   5  20        8.02        6.56      2.59 o 
   1   5  20        3.88        2.91      4.52 o 
   2   5  20       41.56       38.63      4.93 o 
   3   5  20        1.31        0.55      5.85 o 
   4   5  20        0.03        5.33      4.17 o 
  -5   6  20       41.16       32.56      9.29 o 
  -4   6  20      116.62      117.33     18.28 o 
  -3   6  20      295.96      309.94     27.17 o 
  -2   6  20      139.07      138.84     11.13 o 
  -1   6  20       25.00       43.96      6.03 o 
   0   6  20      167.21      154.34     14.69 o 
   1   6  20      273.30      256.19     11.63 o 
   2   6  20       79.81       86.27      7.93 o 
   3   6  20       39.84       51.10      7.00 o 
  -3   7  20        3.80        3.50      3.95 o 
  -2   7  20       23.34       19.08      4.44 o 
  -1   7  20        1.63        2.07      3.77 o 
   0   7  20        4.91        2.63      6.51 o 
   1   7  20        0.01       -6.74      6.74 o 
   2   7  20        0.78        3.39      5.33 o 
  -7   1  21       41.75       31.21     10.68 o 
  -6   1  21        7.48       13.61      5.25 o 
  -5   1  21       49.88       51.81      5.81 o 
  -4   1  21      400.13      382.49     25.67 o 
  -3   1  21      106.51      122.76     12.48 o 
  -2   1  21      251.97      302.66     12.29 o 
  -1   1  21      843.17      780.69     21.99 o 
   0   1  21       42.67       39.09      4.74 o 
   1   1  21        7.41        4.55      2.40 o 
   2   1  21      891.75      984.17     33.73 o 
   3   1  21      301.26      380.52     24.06 o 
   4   1  21       36.47       30.34      5.63 o 
   5   1  21       53.19       61.45      8.10 o 
  -7   2  21        0.00       -0.41      6.58 o 
  -6   2  21        5.42       -2.14      6.15 o 
  -5   2  21        3.44        4.45      4.04 o 
  -4   2  21        9.48        3.32      4.56 o 
  -3   2  21        6.75        5.99      4.15 o 
  -2   2  21        0.52       -0.49      2.27 o 
  -1   2  21       55.18       65.26      8.48 o 
   0   2  21        5.30        5.01      2.60 o 
   1   2  21        0.00        1.12      2.98 o 
   2   2  21      114.86      125.17     10.10 o 
   3   2  21       10.01        8.03      3.38 o 
   4   2  21       41.34       30.02      7.45 o 
   5   2  21        8.41        3.73      6.70 o 
  -6   3  21       54.46       60.87      7.34 o 
  -5   3  21       97.74      114.27     10.39 o 
  -4   3  21      171.34      175.30     11.61 o 
  -3   3  21      425.94      467.32     22.04 o 
  -2   3  21      220.08      251.77     16.64 o 
  -1   3  21       82.41       62.49      6.93 o 
   0   3  21      487.49      510.63     13.56 o 
   1   3  21      442.71      521.92     18.84 o 
   2   3  21        3.95       13.00      3.70 o 
   3   3  21       18.00       21.61      3.95 o 
   4   3  21      310.61      322.13     30.90 o 
   5   3  21      102.10      104.74      9.84 o 
  -6   4  21       18.07       20.45      6.45 o 
  -5   4  21        0.00        1.75      6.04 o 
  -4   4  21       14.41       10.01      5.65 o 
  -3   4  21        9.61       10.96      4.20 o 
  -2   4  21       38.70       32.48      5.22 o 
  -1   4  21        0.72        6.85      3.61 o 
   0   4  21       84.46       96.43      8.31 o 
   1   4  21       73.19       80.55      8.12 o 
   2   4  21        0.68        5.32      3.62 o 
   3   4  21        0.22       17.22      4.77 o 
   4   4  21        0.62        1.29      5.47 o 
  -5   5  21       33.09       28.70      4.99 o 
  -4   5  21       99.63       92.10      9.57 o 
  -3   5  21      317.71      306.83     31.58 o 
  -2   5  21      308.26      337.84     20.88 o 
  -1   5  21      199.53      191.43     16.31 o 
   0   5  21      255.25      265.05     15.11 o 
   1   5  21      280.19      277.73     23.63 o 
   2   5  21       65.73       62.36      8.96 o 
   3   5  21       22.94       22.45      4.73 o 
   4   5  21       65.74       70.30      7.65 o 
  -4   6  21        0.83        1.68      5.49 o 
  -3   6  21        2.69        7.45      5.24 o 
  -2   6  21        4.55        5.09      4.62 o 
  -1   6  21        7.46       11.35      4.32 o 
   0   6  21        1.64        5.22      3.28 o 
   1   6  21       17.12        9.70      4.74 o 
   2   6  21       13.84       10.79      4.73 o 
   3   6  21        6.04       12.03      4.72 o 
  -3   7  21       39.55       45.48      5.80 o 
  -2   7  21      100.81       81.71      8.22 o 
  -1   7  21      325.97      248.70     38.63 o 
   0   7  21      145.63      143.76     19.21 o 
   1   7  21       69.50       59.14      7.99 o 
  -6   0  22      111.55       79.79     10.38 o 
  -5   0  22       30.87       42.23      7.01 o 
  -4   0  22       95.59       97.12     10.53 o 
  -3   0  22      198.30      233.25     24.18 o 
  -2   0  22      278.40      298.86     14.29 o 
  -1   0  22       94.94      141.96     10.57 o 
   0   0  22        3.13        5.07      3.40 o 
   1   0  22      510.55      453.72     37.48 o 
   2   0  22      767.82      850.53     30.61 o 
   3   0  22       22.09       18.31      6.59 o 
   4   0  22       76.31       85.20      9.44 o 
   5   0  22      175.69      156.67     19.02 o 
  -7   1  22        0.40       11.82     10.59 o 
  -6   1  22       11.13        4.30      5.29 o 
  -5   1  22        2.92        5.82      3.35 o 
  -4   1  22        1.96        5.94      3.12 o 
  -3   1  22       84.77       86.34      7.77 o 
  -2   1  22        6.62       12.14      3.18 o 
  -1   1  22       19.30       16.96      3.92 o 
   0   1  22       76.60       69.49      6.55 o 
   1   1  22       11.24        9.96      5.16 o 
   2   1  22       31.70       31.27      6.15 o 
   3   1  22        0.29       -0.09      6.34 o 
   4   1  22        0.00        3.98      4.88 o 
   5   1  22        2.19       12.70      4.51 o 
  -6   2  22        9.86       10.40      5.97 o 
  -5   2  22      215.61      216.82     16.75 o 
  -4   2  22      295.08      342.37     18.46 o 
  -3   2  22       13.79       16.35      3.51 o 
  -2   2  22       39.54       42.89      6.09 o 
  -1   2  22      246.88      248.44     27.99 o 
   0   2  22      167.52      150.07      7.40 o 
   1   2  22      148.85      125.27     10.34 o 
   2   2  22      341.85      410.75     21.74 o 
   3   2  22      214.58      218.92     19.43 o 
   4   2  22       65.65       55.11     15.34 o 
   5   2  22       79.68       86.25     13.11 o 
  -6   3  22        1.10        4.45      5.02 o 
  -5   3  22        7.24       13.73      7.41 o 
  -4   3  22       26.46       30.13      4.78 o 
  -3   3  22       15.65       11.15      3.67 o 
  -2   3  22        8.05        6.50      2.38 o 
  -1   3  22       44.56       42.66      4.89 o 
   0   3  22      420.17      430.20     13.70 o 
   1   3  22        8.23        7.09      3.67 o 
   2   3  22      188.94      197.37     19.17 o 
   3   3  22        8.75       17.12      5.90 o 
   4   3  22       10.67       10.43      6.71 o 
   5   3  22        0.70       -5.01      8.17 o 
  -6   4  22        6.39        8.53      5.95 o 
  -5   4  22      103.25       99.83      9.63 o 
  -4   4  22      131.66      139.44     13.45 o 
  -3   4  22       57.28       44.38      6.23 o 
  -2   4  22       90.45      102.64      9.77 o 
  -1   4  22      107.32      121.59     10.44 o 
   0   4  22       99.01       97.12      8.08 o 
   1   4  22       56.82       58.66      6.22 o 
   2   4  22      222.72      254.76     16.46 o 
   3   4  22      366.42      359.87     37.37 o 
   4   4  22       53.33       48.57      7.77 o 
  -5   5  22        0.30       -2.95      6.86 o 
  -4   5  22        4.29        5.48      3.99 o 
  -3   5  22        0.12       -3.71      6.65 o 
  -2   5  22       51.84       51.48      7.70 o 
  -1   5  22       65.55       74.74      5.77 o 
   0   5  22        0.54        3.70      6.32 o 
   1   5  22        7.13        8.32      5.45 o 
   2   5  22       22.87       18.94      4.55 o 
   3   5  22        3.00        1.76      3.29 o 
  -4   6  22       18.56       16.18      5.47 o 
  -3   6  22      155.72      152.20     12.66 o 
  -2   6  22       86.26       85.13     14.73 o 
  -1   6  22       12.27       15.06      4.92 o 
   0   6  22       85.29       84.82     13.72 o 
   1   6  22      171.37      175.56     15.97 o 
   2   6  22       68.08       69.56      7.40 o 
  -2   7  22       29.99       24.80      5.54 o 
  -1   7  22        5.81        1.08     10.43 o 
   0   7  22        2.37        8.01      7.40 o 
   1   7  22        6.61        7.84      6.09 o 
  -6   1  23       47.79       44.15     10.01 o 
  -5   1  23      291.49      285.29     16.99 o 
  -4   1  23      383.33      405.14     29.67 o 
  -3   1  23      199.85      204.96     14.52 o 
  -2   1  23      298.10      314.96     13.46 o 
  -1   1  23      562.94      526.55     14.70 o 
   0   1  23      409.91      421.47     15.15 o 
   1   1  23       72.66       88.25      8.40 o 
   2   1  23       13.19        7.71      6.93 o 
   3   1  23      110.52      106.80     11.35 o 
   4   1  23       87.85       96.73     10.18 o 
   5   1  23       20.70       42.23      8.08 o 
  -6   2  23        2.65        8.68      7.31 o 
  -5   2  23        0.20        9.26      5.37 o 
  -4   2  23        0.02        3.90      4.70 o 
  -3   2  23       19.30       17.28      3.57 o 
  -2   2  23       14.47        7.89      2.70 o 
  -1   2  23       20.65       12.55      5.78 o 
   0   2  23       88.26       79.78      6.92 o 
   1   2  23        2.83        2.99      2.98 o 
   2   2  23        8.27        7.48      5.31 o 
   3   2  23       88.84      104.08      9.08 o 
   4   2  23       15.81       26.73      7.06 o 
   5   2  23        4.36        1.15      5.28 o 
  -6   3  23       32.94       36.57      6.92 o 
  -5   3  23      108.39      107.96      9.63 o 
  -4   3  23      112.29      120.33      9.49 o 
  -3   3  23      269.10      271.06     13.44 o 
  -2   3  23      530.72      561.78     24.13 o 
  -1   3  23       65.49       39.67      5.43 o 
   0   3  23       75.01       90.84      8.12 o 
   1   3  23      524.06      610.34     22.73 o 
   2   3  23       39.19       39.14     13.05 o 
   3   3  23        4.19       10.97      4.40 o 
   4   3  23      153.41      158.70     17.66 o 
  -5   4  23        2.52        8.45      4.91 o 
  -4   4  23        0.97        9.11      3.68 o 
  -3   4  23       21.61       21.21      4.76 o 
  -2   4  23       20.53       18.81      3.94 o 
  -1   4  23       71.12       57.85      5.91 o 
   0   4  23      153.11      166.73     13.33 o 
   1   4  23       26.82       21.64      4.70 o 
   2   4  23       20.51       23.18      4.64 o 
   3   4  23        0.28        3.22      7.43 o 
   4   4  23       41.66       38.93      5.59 o 
  -5   5  23       24.16       25.85      6.71 o 
  -4   5  23       39.03       40.95      7.29 o 
  -3   5  23      173.65      181.71     22.18 o 
  -2   5  23      262.31      263.32     26.39 o 
  -1   5  23       28.07       13.96      4.97 o 
   0   5  23       14.00       20.07     13.16 o 
   1   5  23      202.55      197.57     15.64 o 
   2   5  23      126.20      103.18     10.08 o 
   3   5  23       40.36       47.47      6.01 o 
  -4   6  23        1.26        7.66      5.03 o 
  -3   6  23       34.78       36.48      5.67 o 
  -2   6  23       70.46       61.36     10.16 o 
  -1   6  23       28.88       28.22      6.46 o 
   0   6  23        6.70        3.75      4.64 o 
   1   6  23       20.13       14.81      4.58 o 
   2   6  23        4.81       11.15      4.66 o 
  -2   7  23       12.99       14.10      6.87 o 
  -1   7  23       84.74       72.06     11.31 o 
   0   7  23       72.49       67.64      9.01 o 
  -6   0  24       47.19       19.79      7.18 o 
  -5   0  24       34.21       42.24     11.49 o 
  -4   0  24      165.81      178.08     19.05 o 
  -3   0  24     1051.11     1034.58     32.78 o 
  -2   0  24      621.74      590.80     32.34 o 
  -1   0  24      595.08      668.09     28.87 o 
   0   0  24     1735.22     1763.44     46.24 o 
   1   0  24      433.56      465.65     60.31 o 
   2   0  24      146.69      201.92     22.94 o 
   3   0  24      223.20      218.74     33.45 o 
   4   0  24       49.52       53.45     15.42 o 
   5   0  24      102.11       85.50     21.01 o 
  -6   1  24        1.01        6.72      6.90 o 
  -5   1  24       28.45       22.41      4.61 o 
  -4   1  24       12.28       10.52      4.06 o 
  -3   1  24      106.90       94.76      7.11 o 
  -2   1  24       54.90       58.69      5.52 o 
  -1   1  24      156.47      137.63      8.40 o 
   0   1  24       14.62       15.33      3.03 o 
   1   1  24      151.37      151.12     11.59 o 
   2   1  24       16.21       11.51      4.53 o 
   3   1  24        9.84       15.31      4.46 o 
   4   1  24        0.82       -2.76      8.38 o 
  -6   2  24       24.71       29.38      8.60 o 
  -5   2  24      104.84      108.27     10.23 o 
  -4   2  24      170.99      172.68     11.31 o 
  -3   2  24      343.11      333.99     18.81 o 
  -2   2  24      588.37      610.60     36.12 o 
  -1   2  24      920.76     1026.13     21.31 o 
   0   2  24      896.02      876.60     20.63 o 
   1   2  24      253.22      270.45     26.94 o 
   2   2  24      114.35      132.67     12.84 o 
   3   2  24      149.64      137.57     14.37 o 
   4   2  24       73.33       65.92      7.45 o 
  -6   3  24        0.64       -2.90      6.82 o 
  -5   3  24        8.10       12.69      4.77 o 
  -4   3  24        0.90       -3.06      5.35 o 
  -3   3  24       15.17       15.12      4.25 o 
  -2   3  24        0.22        2.24      4.49 o 
  -1   3  24        2.34        6.42      5.81 o 
   0   3  24       51.76       41.67      6.15 o 
   1   3  24       31.32       21.69      6.07 o 
   2   3  24        2.11        9.30      4.57 o 
   3   3  24        6.86        8.70      4.14 o 
   4   3  24       19.82        9.63      4.74 o 
  -5   4  24       41.42       35.36      5.38 o 
  -4   4  24       63.11       70.87     11.29 o 
  -3   4  24      155.28      142.71     12.11 o 
  -2   4  24      485.15      489.45     39.83 o 
  -1   4  24      390.20      403.21     23.03 o 
   0   4  24      126.37      109.02     10.15 o 
   1   4  24      156.23      140.78     11.65 o 
   2   4  24      149.87      162.54     16.35 o 
   3   4  24       47.46       40.07      6.14 o 
  -4   5  24        0.01        5.26      5.41 o 
  -3   5  24        1.60        2.87      5.10 o 
  -2   5  24        1.26        1.46      7.27 o 
  -1   5  24       53.11       54.08      8.90 o 
   0   5  24       12.99        5.41      3.65 o 
   1   5  24        6.28        9.23      4.20 o 
   2   5  24       21.71       26.19      8.05 o 
   3   5  24       41.66       28.24      6.40 o 
  -3   6  24      109.34       91.72      9.11 o 
  -2   6  24       65.50       53.59      7.21 o 
  -1   6  24       36.49       45.00      9.05 o 
   0   6  24      142.19      125.11     18.14 o 
   1   6  24      138.88      133.16     14.09 o 
   2   6  24       37.64       35.28      7.31 o 
  -6   1  25       18.77       13.42      5.51 o 
  -5   1  25       33.87       23.79      5.46 o 
  -4   1  25      180.88      176.08     13.86 o 
  -3   1  25      505.72      536.56     21.93 o 
  -2   1  25      322.21      322.71     13.47 o 
  -1   1  25      381.92      371.92     20.81 o 
   0   1  25      712.76      822.92     29.96 o 
   1   1  25      338.25      342.56     31.08 o 
   2   1  25      266.06      242.96     21.20 o 
   3   1  25      306.30      325.66     30.59 o 
   4   1  25       62.97       60.92      9.71 o 
  -6   2  25        0.40        9.49      8.50 o 
  -5   2  25       13.87       18.66      4.77 o 
  -4   2  25       15.97        8.43      3.27 o 
  -3   2  25        0.24       -1.64      3.82 o 
  -2   2  25        3.22        6.15      3.54 o 
  -1   2  25       82.45       87.57      9.49 o 
   0   2  25       90.39      109.24     10.48 o 
   1   2  25       10.71       11.82      6.48 o 
   2   2  25        2.43        2.33      5.41 o 
   3   2  25        0.32        2.50      5.85 o 
   4   2  25        0.98        5.99      5.45 o 
  -5   3  25       16.37       22.72      3.99 o 
  -4   3  25       84.78       99.07     10.70 o 
  -3   3  25      156.01      161.78     15.44 o 
  -2   3  25      198.58      173.63     13.17 o 
  -1   3  25      512.33      542.90     24.98 o 
   0   3  25      451.47      490.43     22.03 o 
   1   3  25      174.29      157.39     15.56 o 
   2   3  25      118.76      116.92     12.44 o 
   3   3  25      229.48      244.44     29.06 o 
   4   3  25      155.46      145.06     16.65 o 
  -5   4  25        1.02        9.65      4.88 o 
  -4   4  25        6.63        3.87      4.84 o 
  -3   4  25       16.77       17.60      4.14 o 
  -2   4  25       49.30       43.79      6.43 o 
  -1   4  25       11.89       13.36      4.51 o 
   0   4  25        2.35        0.80      3.88 o 
   1   4  25        0.00        8.85      5.61 o 
   2   4  25        8.39        8.08      4.47 o 
   3   4  25        3.72        6.54      4.32 o 
  -4   5  25       24.68       20.88      6.66 o 
  -3   5  25       65.40       75.07      8.91 o 
  -2   5  25      177.75      157.16     17.98 o 
  -1   5  25      165.60      159.31     17.35 o 
   0   5  25      119.08      143.27     13.94 o 
   1   5  25      191.20      203.90     21.81 o 
   2   5  25      130.40      112.01     11.88 o 
  -3   6  25        0.22       -1.45      4.78 o 
  -2   6  25       10.15        8.18      3.59 o 
  -1   6  25        3.05        5.73      9.17 o 
   0   6  25        0.06        9.26      6.70 o 
   1   6  25        1.16       22.32     18.63 o 
  -6   0  26        4.08        5.50      8.78 o 
  -5   0  26        7.84        9.16      5.13 o 
  -4   0  26      145.87      149.42     18.00 o 
  -3   0  26      485.83      402.41     40.41 o 
  -2   0  26      103.14      112.22     14.05 o 
  -1   0  26       39.56       49.02      8.75 o 
   0   0  26      375.80      367.30     41.00 o 
   1   0  26      317.48      332.73     42.04 o 
   2   0  26       99.95      116.90     14.65 o 
   3   0  26      146.77      217.86     25.60 o 
   4   0  26      108.28      121.88     17.38 o 
  -6   1  26        0.00        2.37      7.11 o 
  -5   1  26       21.97       24.83      5.09 o 
  -4   1  26        8.62       15.66      4.62 o 
  -3   1  26        0.87        1.19      4.27 o 
  -2   1  26       11.24       11.90      2.93 o 
  -1   1  26       13.41       16.84      3.35 o 
   0   1  26       30.98       33.38      6.33 o 
   1   1  26       26.01       16.08      5.59 o 
   2   1  26        6.64       13.69      4.69 o 
   3   1  26        6.06        6.53      4.27 o 
   4   1  26        1.74      -11.92     11.92 o 
  -6   2  26       20.29       14.81      7.40 o 
  -5   2  26       37.27       34.60      9.03 o 
  -4   2  26      120.61      114.47      7.67 o 
  -3   2  26       98.43       73.06      7.72 o 
  -2   2  26      147.91      164.32     16.18 o 
  -1   2  26      434.41      445.70     20.67 o 
   0   2  26      209.34      208.07     17.52 o 
   1   2  26      100.79      143.39     10.83 o 
   2   2  26      234.40      265.35     24.64 o 
   3   2  26       79.93       83.22      8.67 o 
   4   2  26       34.18       25.21      6.18 o 
  -5   3  26        0.74        5.56      4.57 o 
  -4   3  26       16.09       13.16      4.77 o 
  -3   3  26       35.94       24.28      4.16 o 
  -2   3  26        0.61        1.43      2.44 o 
  -1   3  26        1.71        0.41      4.56 o 
   0   3  26        0.62        8.27      4.45 o 
   1   3  26        1.14       10.61      3.51 o 
   2   3  26       11.40        9.25      5.17 o 
   3   3  26        1.87        8.58      5.69 o 
  -5   4  26       74.54       70.52     12.87 o 
  -4   4  26       94.88      111.92     12.63 o 
  -3   4  26       61.70       58.95      9.27 o 
  -2   4  26      220.25      217.83     19.70 o 
  -1   4  26      457.66      421.59     41.00 o 
   0   4  26       69.44       55.37      8.65 o 
   1   4  26       56.96       74.90     12.68 o 
   2   4  26      281.61      253.10     37.03 o 
   3   4  26       31.93       31.92      5.44 o 
  -4   5  26        0.84       10.46      4.03 o 
  -3   5  26        0.25        9.96      3.80 o 
  -2   5  26        6.08       10.65      6.08 o 
  -1   5  26       10.30       16.86      7.84 o 
   0   5  26        0.85        9.06      4.68 o 
   1   5  26        5.49        5.36      5.54 o 
   2   5  26        0.65        4.45      8.59 o 
  -2   6  26       95.27       98.94     14.78 o 
  -1   6  26       70.05       67.85     18.99 o 
   0   6  26      112.31       79.65     12.81 o 
  -5   1  27       37.15       31.29      8.33 o 
  -4   1  27       64.04       80.43      8.02 o 
  -3   1  27       84.16       98.93      8.23 o 
  -2   1  27      415.37      379.57     15.37 o 
  -1   1  27      319.18      329.98     20.72 o 
   0   1  27      145.65      158.81     16.07 o 
   1   1  27      304.71      301.37     18.31 o 
   2   1  27      126.16      110.35     10.45 o 
   3   1  27       19.86       20.96      5.46 o 
   4   1  27        1.67       17.69      6.56 o 
  -5   2  27       13.39        6.04      6.82 o 
  -4   2  27        1.20        1.23      3.82 o 
  -3   2  27        9.12        6.65      3.98 o 
  -2   2  27       25.45       25.95      4.28 o 
  -1   2  27        3.12        1.90      3.19 o 
   0   2  27       72.58       65.41     13.63 o 
   1   2  27        1.99        7.81      5.55 o 
   2   2  27       10.94       13.00      5.55 o 
   3   2  27       42.24       51.28      7.55 o 
  -5   3  27       47.15       53.13     10.75 o 
  -4   3  27      132.84      119.54     14.53 o 
  -3   3  27      155.56      153.66     16.18 o 
  -2   3  27       70.05       46.63      8.37 o 
  -1   3  27      188.47      217.06     24.17 o 
   0   3  27      378.90      346.11     43.09 o 
   1   3  27      153.20      149.07     15.21 o 
   2   3  27       22.60       19.81      6.32 o 
   3   3  27       34.76       46.62      6.43 o 
  -4   4  27        0.29        6.04      3.48 o 
  -3   4  27        2.76        3.94      4.10 o 
  -2   4  27        1.94       -0.66      3.69 o 
  -1   4  27        5.53       -2.52      5.47 o 
   0   4  27        1.18        7.84      4.01 o 
   1   4  27        0.43        1.66      6.87 o 
   2   4  27       25.51       13.31      6.20 o 
  -3   5  27       83.83       87.04      7.98 o 
  -2   5  27       97.27       75.89     10.38 o 
  -1   5  27       97.66       85.61      9.72 o 
   0   5  27       78.21      114.89     22.17 o 
   1   5  27      104.31       77.79      9.81 o 
  -5   0  28       74.21       73.73     12.14 o 
  -4   0  28       74.76       78.66     13.30 o 
  -3   0  28       98.96       87.82     10.85 o 
  -2   0  28      148.52      167.91     14.20 o 
  -1   0  28       44.15       42.05      7.19 o 
   0   0  28      129.25      110.34     23.05 o 
   1   0  28      272.33      259.13     33.08 o 
   2   0  28        2.09        4.84      4.84 o 
   3   0  28        3.02       11.82     16.78 o 
  -5   1  28        0.41       11.76      3.87 o 
  -4   1  28        4.03        6.91      4.52 o 
  -3   1  28        6.27        4.75      2.98 o 
  -2   1  28       21.72       16.26      3.92 o 
  -1   1  28       18.94       19.27      4.47 o 
   0   1  28        1.10       13.67      4.78 o 
   1   1  28       10.40       10.96      3.99 o 
   2   1  28        0.47        2.18      5.31 o 
   3   1  28        1.85       -5.11      6.36 o 
  -5   2  28      108.56       89.32     11.85 o 
  -4   2  28       38.11       28.95      6.13 o 
  -3   2  28       52.77       52.71      7.96 o 
  -2   2  28      132.88      161.94      9.39 o 
  -1   2  28       94.17       72.46      7.55 o 
   0   2  28      122.04      110.58     10.17 o 
   1   2  28      157.02      159.62     14.09 o 
   2   2  28       58.99       40.43      8.62 o 
   3   2  28       17.88       15.78      7.65 o 
  -5   3  28       20.13       19.70      7.32 o 
  -4   3  28        0.67        2.03      3.98 o 
  -3   3  28       20.39       14.12      4.45 o 
  -2   3  28       10.86       11.43      3.41 o 
  -1   3  28        0.09        3.70      4.62 o 
   0   3  28        0.01        4.00      4.95 o 
   1   3  28        1.83       -4.72      4.97 o 
   2   3  28        0.00        6.71      3.71 o 
  -4   4  28       33.71       18.56      8.24 o 
  -3   4  28       55.34       59.97      6.31 o 
  -2   4  28       75.58       89.48      9.45 o 
  -1   4  28       92.21       89.61     16.39 o 
   0   4  28       99.92       81.91     10.52 o 
   1   4  28      115.36      151.77     14.64 o 
   2   4  28      167.61      176.53     15.21 o 
  -3   5  28        3.01        4.24      5.30 o 
  -2   5  28        2.91        8.33      8.79 o 
  -1   5  28       14.27       13.50      5.65 o 
   0   5  28       23.04       20.09     16.12 o 
   1   5  28        1.31       -6.20     16.53 o 
  -5   1  29       49.58       38.36     13.68 o 
  -4   1  29        2.93       10.71      5.15 o 
  -3   1  29       20.91       17.80      4.77 o 
  -2   1  29       68.36       49.56      5.31 o 
  -1   1  29       65.60       90.64     11.60 o 
   0   1  29      151.07      141.90     15.39 o 
   1   1  29      197.11      158.75     14.46 o 
   2   1  29       89.00       92.01     10.59 o 
   3   1  29       78.59       75.51      9.80 o 
  -5   2  29        1.13       10.72      9.97 o 
  -4   2  29        0.03        5.80      4.64 o 
  -3   2  29        4.96       10.75      3.62 o 
  -2   2  29        0.26        3.91      3.15 o 
  -1   2  29        1.38        2.41      3.94 o 
   0   2  29        0.37        3.24      4.26 o 
   1   2  29       18.53       23.39      5.98 o 
   2   2  29       73.33       71.88      8.29 o 
  -4   3  29       13.07       10.89      4.62 o 
  -3   3  29       87.07       85.13      8.22 o 
  -2   3  29       47.48       52.15      7.53 o 
  -1   3  29       30.30       39.45      7.51 o 
   0   3  29      175.60      160.59     22.66 o 
   1   3  29       71.90       38.22      6.54 o 
   2   3  29       29.98       28.68      4.79 o 
  -3   4  29        4.21       13.55      7.15 o 
  -2   4  29        3.71       11.18      5.60 o 
  -1   4  29       16.30       13.63      8.28 o 
   0   4  29        4.38       16.44      9.47 o 
   1   4  29        0.29        9.02     10.68 o 
  -2   5  29       33.51       32.16      8.37 o 
  -1   5  29       46.03       53.50     11.75 o 
  -5   0  30        1.07       -1.89     10.50 o 
  -4   0  30       65.09       36.60      7.57 o 
  -3   0  30      104.09      103.76     16.71 o 
  -2   0  30        6.39        6.73      4.20 o 
  -1   0  30      139.96      115.77     29.54 o 
   0   0  30      321.09      356.78     39.20 o 
   1   0  30      139.01      194.78     27.72 o 
   2   0  30       91.65       64.36      9.86 o 
  -4   1  30       13.42       14.38      3.56 o 
  -3   1  30       35.01       36.91      6.37 o 
  -2   1  30        6.57        8.45      3.00 o 
  -1   1  30       24.67       21.99      7.11 o 
   0   1  30        0.13        9.69      5.48 o 
   1   1  30        0.26        8.85      6.15 o 
   2   1  30        0.10        2.74      4.71 o 
  -4   2  30        4.90        3.72      4.22 o 
  -3   2  30       37.88       32.79      5.52 o 
  -2   2  30       79.75       83.86      7.95 o 
  -1   2  30       89.44       72.19     10.97 o 
   0   2  30       88.33       80.35      8.50 o 
   1   2  30       91.61       97.16     12.30 o 
   2   2  30       96.78       94.91     10.09 o 
  -4   3  30        6.71        7.23      5.10 o 
  -3   3  30        0.03        6.73      3.69 o 
  -2   3  30        0.02       -0.03      3.56 o 
  -1   3  30        3.64        9.72      6.02 o 
   0   3  30       12.03       10.02      6.99 o 
   1   3  30       39.09       25.77      6.25 o 
  -3   4  30       12.67        5.26      5.66 o 
  -2   4  30       56.28       59.52      8.24 o 
  -1   4  30       20.98       22.65     13.13 o 
   0   4  30        5.80        6.22      6.49 o 
  -4   1  31       85.04       91.24     12.66 o 
  -3   1  31       70.82       66.30      6.93 o 
  -2   1  31       35.85       18.67      5.50 o 
  -1   1  31       28.46       18.07      8.56 o 
   0   1  31        4.16        6.28      5.34 o 
   1   1  31       35.41       29.42      5.96 o 
   2   1  31      136.48      135.19     14.72 o 
  -4   2  31        2.40       12.44      5.23 o 
  -3   2  31        0.00       -4.98      4.98 o 
  -2   2  31        1.96        2.24      3.77 o 
  -1   2  31       30.21       29.64      8.08 o 
   0   2  31       49.14       41.49      6.46 o 
   1   2  31        0.06        6.10      5.78 o 
  -3   3  31       18.54       26.73      7.24 o 
  -2   3  31       32.68       27.26      7.05 o 
  -1   3  31       49.87       38.54      6.96 o 
   0   3  31       28.89       11.47      6.53 o 
   1   3  31       20.66       16.43      5.58 o 
  -1   4  31        0.12        5.17      7.14 o 
  -4   0  32       50.12       34.87      9.11 o 
  -3   0  32       31.34       33.73      9.48 o 
  -2   0  32       26.66       49.32      8.29 o 
  -1   0  32       19.37       18.45     10.07 o 
   0   0  32       15.31        7.43      7.71 o 
   1   0  32       76.94       93.41     14.20 o 
  -3   1  32        0.14        4.01      3.84 o 
  -2   1  32        0.34       16.50      6.21 o 
  -1   1  32        2.58       10.11      6.57 o 
   0   1  32        4.96        6.39      3.74 o 
   1   1  32        2.42        4.98      4.79 o 
  -3   2  32       16.81       26.36      7.34 o 
  -2   2  32       58.10       42.58      6.35 o 
  -1   2  32       33.40       36.01      7.61 o 
   0   2  32       12.57       15.25      5.18 o 
   1   2  32      105.40      115.28     13.28 o 
  -2   3  32        0.57        6.93     11.82 o 
  -1   3  32       10.91        6.99      4.82 o 
   0   3  32        2.07       15.83      6.50 o 
  -3   1  33        6.56        4.23     11.94 o 
  -2   1  33       54.71       40.35      9.98 o 
  -1   1  33       14.73       18.28      5.80 o 
   0   1  33       41.30       32.05      6.45 o 
  -2   2  33        1.23       -1.41      5.83 o 
  -1   2  33        1.32        2.89      6.33 o 
   0   2  33        2.27       13.12      6.68 o 
  -2   0  34       38.01       39.39     14.44 o 
  -1   0  34       88.49       72.13     14.69 o 
                                                 
